# Supplementary material for: Disodium calcium dinickel(II) bis­[diphosphate(V)] deca­hydrate
Source: Acta Crystallogr Sect E Struct Rep Online. 2011 Jan 15;67(Pt 2):i13–4. doi: 10.1107/S160053681100016X (PMC3051721; doi:10.1107/S160053681100016X)
Supplement: Supplementary file 1 [file e-67-00i13-sup1.cif]

##############################################################################
###                                                                        ###
###        Electronic paper (Acta Crystallographica Section E)             ###
###                                                                        ###
##############################################################################
#                                                                            #
# This CIF contains the data in a paper accepted for publication in Acta     #
# Crystallographica Section E. It conforms to the requirements of Notes      #
# for Authors for Section E, and has been peer reviewed under the auspices   #
# of the IUCr Commission on Journals.                                        #
#                                                                            #
# Full details of the Crystallographic Information File format               #
# are given in the paper "The Crystallographic Information File (CIF):       #
# a New Standard Archive File for Crystallography" by S. R. Hall, F. H.      #
# Allen and I. D. Brown [Acta Cryst. (1991), A47, 655-685].                  #
#                                                                            #
# The current version of the core CIF dictionary is obtainable from          #
# ftp://ftp.iucr.org/pub/cif_core.dic. The current version number is 2.4.    #
#                                                                            #
# Software is freely available for graphical display of the structure(s) in  #
# this CIF.  For information consult the CIF home page http://www.iucr.org/  #
# cif/home.html                                                              #
#                                                                            #
# This file may be used for bona fide research purposes within the           #
# scientific community so long as proper attribution is given to the journal # 
# article from which it was obtained.                                        #
#                                                                            #
##############################################################################
                                             
data_I
_audit_creation_method     SHELXL-97
_chemical_name_systematic
;
Disodium calcium dinickel(II) bis[diphosphate(V)] decahydrate
;
_chemical_name_common     ?
_chemical_formula_moiety     ?
_chemical_formula_sum     'H20 Ca Na2 Ni2 O24 P4'
_chemical_formula_iupac     'Na2 Ca Ni2 (P2 O7)2 (H2 O)10'
_chemical_formula_weight     731.48
_chemical_melting_point     ?
_symmetry_cell_setting     orthorhombic
_symmetry_space_group_name_H-M     F_d_d_2
_symmetry_space_group_name_Hall     'F 2 -2d'
loop_
    _symmetry_equiv_pos_as_xyz
    'x, y, z'
    '-x, -y, z'
    '-x+1/4, y+1/4, z+1/4'
    'x+1/4, -y+1/4, z+1/4'
    'x, y+1/2, z+1/2'
    '-x, -y+1/2, z+1/2'
    '-x+1/4, y+3/4, z+3/4'
    'x+1/4, -y+3/4, z+3/4'
    'x+1/2, y, z+1/2'
    '-x+1/2, -y, z+1/2'
    '-x+3/4, y+1/4, z+3/4'
    'x+3/4, -y+1/4, z+3/4'
    'x+1/2, y+1/2, z'
    '-x+1/2, -y+1/2, z'
    '-x+3/4, y+3/4, z+1/4'
    'x+3/4, -y+3/4, z+1/4'
_cell_length_a     11.9340(11)
_cell_length_b     32.774(4)
_cell_length_c     10.9860(11)
_cell_angle_alpha     90.00
_cell_angle_beta     90.00
_cell_angle_gamma     90.00
_cell_volume     4296.9(8)
_cell_formula_units_Z     8
_cell_measurement_reflns_used     937
_cell_measurement_theta_min     1.82
_cell_measurement_theta_max     26.52
_cell_measurement_temperature     290(2)
_exptl_crystal_description     'block'
_exptl_crystal_colour     'green'
_exptl_crystal_size_max     0.15
_exptl_crystal_size_mid     0.13
_exptl_crystal_size_min     0.11
_exptl_crystal_density_diffrn     2.261
_exptl_crystal_density_meas     ?
_exptl_crystal_density_method     'not measured'
_exptl_crystal_F_000     2960
_exptl_absorpt_coefficient_mu     2.438
_exptl_absorpt_correction_type     multi-scan
_exptl_absorpt_process_details     '(SADABS; Bruker, 2001)'
_exptl_absorpt_correction_T_min     0.705
_exptl_absorpt_correction_T_max     0.772
_exptl_special_details
;
;
_diffrn_ambient_temperature     290(2)
_diffrn_radiation_type     MoK\a
_diffrn_radiation_wavelength     0.71073
_diffrn_radiation_source     'fine-focus sealed tube'
_diffrn_radiation_monochromator     graphite
_diffrn_measurement_device_type     'Bruker CCD APEXII'
_diffrn_measurement_method     '\w and \f'
_diffrn_detector_area_resol_mean     ?
_diffrn_reflns_number     5540
_diffrn_reflns_av_R_equivalents     0.0296
_diffrn_reflns_av_sigmaI/netI     0.0390
_diffrn_reflns_theta_min     2.49
_diffrn_reflns_theta_max     26.00
_diffrn_reflns_theta_full     26.00
_diffrn_measured_fraction_theta_max     1.000
_diffrn_measured_fraction_theta_full     1.000
_diffrn_reflns_limit_h_min     -9
_diffrn_reflns_limit_h_max     14
_diffrn_reflns_limit_k_min     -40
_diffrn_reflns_limit_k_max     40
_diffrn_reflns_limit_l_min     -13
_diffrn_reflns_limit_l_max     13
_diffrn_standards_number     ?
_diffrn_standards_interval_count     ?
_diffrn_standards_interval_time     ?
_diffrn_standards_decay_%     ?
_refine_special_details
;
Refinement of <i>F</i>^2^ against ALL reflections. The weighted <i>R</i>-factor
<i>wR</i> and goodness of fit <i>S</i> are based on <i>F</i>^2^, conventional
<i>R</i>-factors <i>R</i> are based on <i>F</i>, with <i>F</i> set to zero for
negative <i>F</i>^2^. The threshold expression of <i>F</i>^2^ >
\s(<i>F</i>^2^) is used only for calculating <i>R</i>-factors(gt) <i>etc</i>.
and is not relevant to the choice of reflections for refinement.
<i>R</i>-factors based on <i>F</i>^2^ are statistically about twice as large
as those based on <i>F</i>, and <i>R</i>- factors based on ALL data will be
even larger.
;
_reflns_number_total     2085
_reflns_number_gt     1999
_reflns_threshold_expression     I>2sigma(I)
_refine_ls_structure_factor_coef     Fsqd
_refine_ls_matrix_type     full
_refine_ls_R_factor_all     0.0231
_refine_ls_R_factor_gt     0.0214
_refine_ls_wR_factor_gt     0.0488
_refine_ls_wR_factor_ref     0.0493
_refine_ls_goodness_of_fit_ref     1.069
_refine_ls_restrained_S_all     1.069
_refine_ls_number_reflns     2085
_refine_ls_number_parameters     150
_refine_ls_number_restraints     1
_refine_ls_hydrogen_treatment     constr
_refine_ls_weighting_scheme     calc
_refine_ls_weighting_details
                      'w=1/[\s^2^(Fo^2^)+(0.0191P)^2^] where P=(Fo^2^+2Fc^2^)/3'
_atom_sites_solution_hydrogens     geom
_atom_sites_solution_primary     direct
_atom_sites_solution_secondary     difmap
_refine_ls_shift/su_max     0.000
_refine_ls_shift/su_mean     0.000
_refine_diff_density_max     0.222
_refine_diff_density_min     -0.294
_refine_ls_extinction_method     none
_refine_ls_extinction_coef     ?
_refine_ls_abs_structure_details     'Flack (1983), 974 Friedel pairs'
_refine_ls_abs_structure_Flack     -0.011(12)
loop_
    _atom_type_symbol
    _atom_type_description
    _atom_type_scat_dispersion_real
    _atom_type_scat_dispersion_imag
    _atom_type_scat_source
    'Ca' 'Ca' 0.2262 0.3064
                         'International Tables Vol C Tables 4.2.6.8 and 6.1.1.4'
    'Ni' 'Ni' 0.3393 1.1124
                         'International Tables Vol C Tables 4.2.6.8 and 6.1.1.4'
    'Na' 'Na' 0.0362 0.0249
                         'International Tables Vol C Tables 4.2.6.8 and 6.1.1.4'
    'P' 'P' 0.1023 0.0942
                         'International Tables Vol C Tables 4.2.6.8 and 6.1.1.4'
    'O' 'O' 0.0106 0.0060
                         'International Tables Vol C Tables 4.2.6.8 and 6.1.1.4'
    'H' 'H' 0.0000 0.0000
                         'International Tables Vol C Tables 4.2.6.8 and 6.1.1.4'
_computing_data_collection     'APEX2 (Bruker, 2003)'
_computing_cell_refinement     'SAINT (Bruker, 2001)'
_computing_data_reduction     'SAINT (Bruker, 2001)'
_computing_structure_solution     'SHELXS97 (Sheldrick, 2008)'
_computing_structure_refinement     'SHELXL97 (Sheldrick, 2008)'
_computing_molecular_graphics     'DIAMOND (Brandenburg & Berndt, 1999)'
_computing_publication_material
                            'SHELXL97 (Sheldrick, 2008) and PLATON (Spek, 2009)'
loop_
    _atom_site_type_symbol
    _atom_site_label
    _atom_site_fract_x
    _atom_site_fract_y
    _atom_site_fract_z
    _atom_site_U_iso_or_equiv
    _atom_site_adp_type
    _atom_site_calc_flag
    _atom_site_refinement_flags
    _atom_site_occupancy
    _atom_site_disorder_assembly
    _atom_site_disorder_group
    Ca Ca1 0.5000 0.0000 0.62448(8) 0.01385(17) Uani d S 1 . .
    Ni Ni1 0.86875(3) 0.110744(11) 0.47330(3) 0.01615(10) Uani d . 1 . .
    Na Na1 0.71250(14) 0.09782(5) 0.71990(15) 0.0492(4) Uani d . 1 . .
    P P1 0.64133(7) 0.07042(2) 0.42464(7) 0.01640(16) Uani d . 1 . .
    P P2 0.79550(6) 0.06891(2) 0.22939(7) 0.01653(16) Uani d . 1 . .
    O O1 0.88590(18) 0.08175(6) 0.3187(2) 0.0249(5) Uani d . 1 . .
    O O2 0.73480(18) 0.07854(7) 0.51498(19) 0.0238(5) Uani d . 1 . .
    O O3 0.8414(2) 0.14096(6) 0.6234(2) 0.0296(5) Uani d . 1 . .
    O O5 0.9793(3) 0.06393(10) 0.5826(3) 0.0684(11) Uani d . 1 . .
    H H51 1.0545 0.0553 0.5590 0.082 Uiso d R 1 . .
    H H52 0.9577 0.0581 0.6632 0.082 Uiso d R 1 . .
    O O4 0.9895(2) 0.14533(6) 0.4175(2) 0.0305(5) Uani d . 1 . .
    O O6 0.83644(18) 0.03723(6) 0.14145(19) 0.0221(5) Uani d . 1 . .
    O O7 0.69943(17) 0.04685(6) 0.31024(19) 0.0180(4) Uani d . 1 . .
    O O8 0.55500(18) 0.04126(6) 0.4715(2) 0.0246(5) Uani d . 1 . .
    O O9 0.5427(3) 0.13839(8) 0.6683(3) 0.0494(8) Uani d . 1 . .
    H H91 0.5308 0.1648 0.6733 0.059 Uiso d R 1 . .
    H H92 0.4990 0.1317 0.7274 0.059 Uiso d R 1 . .
    O O10 0.58195(19) 0.04368(6) 0.7792(2) 0.0275(5) Uani d . 1 . .
    H H101 0.6151 0.0351 0.8478 0.033 Uiso d R 1 . .
    H H102 0.5175 0.0595 0.7980 0.033 Uiso d R 1 . .
    O O11 0.8778(2) 0.03869(7) 0.8000(3) 0.0375(6) Uani d . 1 . .
    H H111 0.8544 0.0120 0.7960 0.045 Uiso d R 1 . .
    H H112 0.9425 0.0387 0.8564 0.045 Uiso d R 1 . .
    O O12 0.6562(2) 0.01268(7) 0.0001(2) 0.0369(6) Uani d . 1 . .
    H H121 0.7193 0.0151 0.0491 0.044 Uiso d R 1 . .
    H H122 0.6269 -0.0124 -0.0117 0.044 Uiso d R 1 . .
loop_
    _atom_site_aniso_label
    _atom_site_aniso_U_11
    _atom_site_aniso_U_22
    _atom_site_aniso_U_33
    _atom_site_aniso_U_12
    _atom_site_aniso_U_13
    _atom_site_aniso_U_23
    Ca1 0.0133(4) 0.0136(4) 0.0147(4) 0.0007(3) 0.000 0.000
    Ni1 0.01661(18) 0.01719(17) 0.01464(17) -0.00632(16) 0.00368(16)
                                                                    -0.00529(14)
    Na1 0.0593(10) 0.0601(9) 0.0283(7) -0.0349(9) 0.0115(8) -0.0071(8)
    P1 0.0166(4) 0.0160(3) 0.0166(4) -0.0011(3) 0.0018(3) 0.0013(3)
    P2 0.0168(4) 0.0169(3) 0.0159(3) 0.0026(3) 0.0006(3) -0.0005(3)
    O1 0.0189(12) 0.0328(12) 0.0230(12) -0.0051(10) 0.0009(10) -0.0112(10)
    O2 0.0220(12) 0.0326(11) 0.0169(11) -0.0081(10) 0.0014(9) -0.0028(9)
    O3 0.0385(14) 0.0263(11) 0.0241(12) -0.0140(11) 0.0132(11) -0.0087(10)
    O5 0.0506(19) 0.108(3) 0.0462(18) 0.042(2) 0.0165(15) 0.0406(18)
    O4 0.0346(14) 0.0267(11) 0.0301(13) -0.0153(11) 0.0136(12) -0.0113(10)
    O6 0.0208(11) 0.0243(10) 0.0212(11) 0.0050(10) -0.0013(9) -0.0080(9)
    O7 0.0182(11) 0.0160(9) 0.0198(10) -0.0015(9) 0.0020(9) -0.0029(8)
    O8 0.0219(11) 0.0281(11) 0.0238(11) -0.0075(10) 0.0015(10) 0.0040(10)
    O9 0.066(2) 0.0474(16) 0.0347(14) -0.0080(15) 0.0152(14) 0.0011(12)
    O10 0.0240(12) 0.0317(12) 0.0269(13) 0.0031(11) -0.0025(10) -0.0016(10)
    O11 0.0377(15) 0.0262(11) 0.0487(17) -0.0059(11) -0.0046(12) 0.0052(12)
    O12 0.0335(15) 0.0386(13) 0.0385(16) -0.0031(12) -0.0104(11) -0.0029(12)
_geom_special_details
;
All e.s.d.'s (except the e.s.d. in the dihedral angle between two l.s. planes)
are estimated using the full covariance matrix. The cell e.s.d.'s are taken
into account individually in the estimation of e.s.d.'s in distances, angles
and torsion angles; correlations between e.s.d.'s in cell parameters are only
used when they are defined by crystal symmetry. An approximate (isotropic)
treatment of cell e.s.d.'s is used for estimating e.s.d.'s involving l.s.
planes.
;
loop_
    _geom_bond_atom_site_label_1
    _geom_bond_atom_site_label_2
    _geom_bond_site_symmetry_2
    _geom_bond_distance
    _geom_bond_publ_flag
    Ca1 O8 . 2.254(2) y
    Ca1 O8 2_655 2.254(2) y
    Ca1 O6 10_655 2.309(2) y
    Ca1 O6 9_455 2.309(2) y
    Ca1 O10 . 2.428(2) y
    Ca1 O10 2_655 2.428(2) y
    Ca1 P2 9_455 3.5191(8) n
    Ca1 P2 10_655 3.5191(8) n
    Ca1 Na1 . 4.2200(15) n
    Ca1 Na1 2_655 4.2200(15) n
    Ni1 O4 . 1.933(2) y
    Ni1 O3 . 1.951(2) y
    Ni1 O1 . 1.957(2) y
    Ni1 O2 . 1.970(2) y
    Ni1 O5 . 2.353(3) y
    Ni1 Na1 . 3.3160(16) n
    Na1 O3 . 2.342(3) y
    Na1 O2 . 2.353(2) y
    Na1 O9 4 2.423(3) y
    Na1 O10 . 2.450(3) y
    Na1 O9 . 2.489(4) y
    Na1 O11 . 2.902(3) y
    P1 O8 . 1.497(2) n
    P1 O3 12_454 1.508(2) n
    P1 O2 . 1.517(2) n
    P1 O7 . 1.630(2) n
    P2 O6 . 1.500(2) n
    P2 O4 12_454 1.511(2) n
    P2 O1 . 1.518(2) n
    P2 O7 . 1.621(2) n
    P2 Ca1 9_554 3.5191(8) n
    O3 P1 4 1.508(2) n
    O4 P2 4 1.511(2) n
    O6 Ca1 9_554 2.309(2) n
    O9 Na1 12_454 2.423(3) n
loop_
    _geom_angle_atom_site_label_1
    _geom_angle_atom_site_label_2
    _geom_angle_atom_site_label_3
    _geom_angle_site_symmetry_1
    _geom_angle_site_symmetry_3
    _geom_angle
    _geom_angle_publ_flag
    O8 Ca1 O8 . 2_655 83.63(12) n
    O8 Ca1 O6 . 10_655 97.52(8) n
    O8 Ca1 O6 2_655 10_655 89.39(8) n
    O8 Ca1 O6 . 9_455 89.39(8) n
    O8 Ca1 O6 2_655 9_455 97.52(8) n
    O6 Ca1 O6 10_655 9_455 170.74(11) n
    O8 Ca1 O10 . . 92.92(7) n
    O8 Ca1 O10 2_655 . 173.07(8) n
    O6 Ca1 O10 10_655 . 85.10(8) n
    O6 Ca1 O10 9_455 . 88.42(7) n
    O8 Ca1 O10 . 2_655 173.07(8) n
    O8 Ca1 O10 2_655 2_655 92.92(7) n
    O6 Ca1 O10 10_655 2_655 88.42(7) n
    O6 Ca1 O10 9_455 2_655 85.10(8) n
    O10 Ca1 O10 . 2_655 91.12(11) n
    O8 Ca1 P2 . 9_455 93.50(5) n
    O8 Ca1 P2 2_655 9_455 115.28(6) n
    O6 Ca1 P2 10_655 9_455 153.99(6) n
    O6 Ca1 P2 9_455 9_455 17.90(5) n
    O10 Ca1 P2 . 9_455 70.83(5) n
    O10 Ca1 P2 2_655 9_455 82.51(6) n
    O8 Ca1 P2 . 10_655 115.28(6) n
    O8 Ca1 P2 2_655 10_655 93.50(5) n
    O6 Ca1 P2 10_655 10_655 17.90(5) n
    O6 Ca1 P2 9_455 10_655 153.99(6) n
    O10 Ca1 P2 . 10_655 82.51(6) n
    O10 Ca1 P2 2_655 10_655 70.83(5) n
    P2 Ca1 P2 9_455 10_655 141.77(4) n
    O8 Ca1 Na1 . . 63.55(6) n
    O8 Ca1 Na1 2_655 . 144.66(7) n
    O6 Ca1 Na1 10_655 . 82.73(6) n
    O6 Ca1 Na1 9_455 . 94.96(6) n
    O10 Ca1 Na1 . . 30.25(6) n
    O10 Ca1 Na1 2_655 . 121.07(6) n
    P2 Ca1 Na1 9_455 . 81.25(3) n
    P2 Ca1 Na1 10_655 . 89.39(3) n
    O8 Ca1 Na1 . 2_655 144.66(7) n
    O8 Ca1 Na1 2_655 2_655 63.55(6) n
    O6 Ca1 Na1 10_655 2_655 94.96(6) n
    O6 Ca1 Na1 9_455 2_655 82.73(6) n
    O10 Ca1 Na1 . 2_655 121.07(6) n
    O10 Ca1 Na1 2_655 2_655 30.25(6) n
    P2 Ca1 Na1 9_455 2_655 89.39(3) n
    P2 Ca1 Na1 10_655 2_655 81.25(3) n
    Na1 Ca1 Na1 . 2_655 151.23(5) n
    O4 Ni1 O3 . . 95.47(9) n
    O4 Ni1 O1 . . 86.08(9) n
    O3 Ni1 O1 . . 175.96(11) n
    O4 Ni1 O2 . . 173.20(10) n
    O3 Ni1 O2 . . 86.53(9) n
    O1 Ni1 O2 . . 91.52(9) n
    O4 Ni1 O5 . . 97.25(11) n
    O3 Ni1 O5 . . 89.63(11) n
    O1 Ni1 O5 . . 93.88(11) n
    O2 Ni1 O5 . . 89.25(10) n
    O4 Ni1 Na1 . . 138.85(7) n
    O3 Ni1 Na1 . . 43.95(7) n
    O1 Ni1 Na1 . . 134.90(7) n
    O2 Ni1 Na1 . . 44.37(6) n
    O5 Ni1 Na1 . . 79.34(8) n
    O3 Na1 O2 . . 69.82(9) n
    O3 Na1 O9 . 4 92.02(10) n
    O2 Na1 O9 . 4 150.00(11) n
    O3 Na1 O10 . . 167.19(11) n
    O2 Na1 O10 . . 97.58(9) n
    O9 Na1 O10 4 . 98.45(10) n
    O3 Na1 O9 . . 96.27(10) n
    O2 Na1 O9 . . 91.02(10) n
    O9 Na1 O9 4 . 115.25(10) n
    O10 Na1 O9 . . 85.97(9) n
    O3 Na1 O11 . . 95.40(10) n
    O2 Na1 O11 . . 91.94(9) n
    O9 Na1 O11 4 . 65.37(9) n
    O10 Na1 O11 . . 82.41(8) n
    O9 Na1 O11 . . 168.28(10) n
    O3 Na1 Ni1 . . 35.32(6) n
    O2 Na1 Ni1 . . 35.82(6) n
    O9 Na1 Ni1 4 . 119.28(9) n
    O10 Na1 Ni1 . . 131.87(8) n
    O9 Na1 Ni1 . . 101.75(8) n
    O11 Na1 Ni1 . . 87.18(7) n
    O3 Na1 Ca1 . . 137.79(8) n
    O2 Na1 Ca1 . . 68.06(6) n
    O9 Na1 Ca1 4 . 127.04(8) n
    O10 Na1 Ca1 . . 29.95(6) n
    O9 Na1 Ca1 . . 81.95(7) n
    O11 Na1 Ca1 . . 88.65(6) n
    Ni1 Na1 Ca1 . . 103.42(4) n
    O8 P1 O3 . 12_454 113.09(14) n
    O8 P1 O2 . . 113.15(13) n
    O3 P1 O2 12_454 . 112.81(14) n
    O8 P1 O7 . . 104.81(11) n
    O3 P1 O7 12_454 . 106.16(12) n
    O2 P1 O7 . . 105.95(12) n
    O6 P2 O4 . 12_454 113.05(13) n
    O6 P2 O1 . . 112.14(12) n
    O4 P2 O1 12_454 . 112.95(13) n
    O6 P2 O7 . . 105.94(11) n
    O4 P2 O7 12_454 . 106.24(12) n
    O1 P2 O7 . . 105.81(12) n
    O6 P2 Ca1 . 9_554 28.24(8) n
    O4 P2 Ca1 12_454 9_554 131.10(9) n
    O1 P2 Ca1 . 9_554 84.08(9) n
    O7 P2 Ca1 . 9_554 112.57(7) n
    P2 O1 Ni1 . . 128.42(13) n
    P1 O2 Ni1 . . 122.61(13) n
    P1 O2 Na1 . . 126.15(13) n
    Ni1 O2 Na1 . . 99.80(9) n
    P1 O3 Ni1 4 . 132.45(14) n
    P1 O3 Na1 4 . 126.69(13) n
    Ni1 O3 Na1 . . 100.73(10) n
    P2 O4 Ni1 4 . 129.96(14) n
    P2 O6 Ca1 . 9_554 133.86(13) n
    P2 O7 P1 . . 120.81(12) n
    P1 O8 Ca1 . . 147.13(15) n
    Na1 O9 Na1 12_454 . 128.74(13) n
    Ca1 O10 Na1 . . 119.80(10) n
loop_
    _geom_torsion_atom_site_label_1
    _geom_torsion_atom_site_label_2
    _geom_torsion_atom_site_label_3
    _geom_torsion_atom_site_label_4
    _geom_torsion_site_symmetry_1
    _geom_torsion_site_symmetry_2
    _geom_torsion_site_symmetry_3
    _geom_torsion_site_symmetry_4
    _geom_torsion
    _geom_torsion_publ_flag
    O4 Ni1 Na1 O3 . . . . 11.86(18) n
    O1 Ni1 Na1 O3 . . . . -174.48(15) n
    O2 Ni1 Na1 O3 . . . . -159.31(16) n
    O5 Ni1 Na1 O3 . . . . 100.70(14) n
    O4 Ni1 Na1 O2 . . . . 171.18(15) n
    O3 Ni1 Na1 O2 . . . . 159.31(16) n
    O1 Ni1 Na1 O2 . . . . -15.16(14) n
    O5 Ni1 Na1 O2 . . . . -99.98(13) n
    O4 Ni1 Na1 O9 . . . 4 -31.96(17) n
    O3 Ni1 Na1 O9 . . . 4 -43.83(13) n
    O1 Ni1 Na1 O9 . . . 4 141.70(12) n
    O2 Ni1 Na1 O9 . . . 4 156.86(14) n
    O5 Ni1 Na1 O9 . . . 4 56.88(12) n
    O4 Ni1 Na1 O10 . . . . -168.76(14) n
    O3 Ni1 Na1 O10 . . . . 179.38(18) n
    O1 Ni1 Na1 O10 . . . . 4.90(17) n
    O2 Ni1 Na1 O10 . . . . 20.07(13) n
    O5 Ni1 Na1 O10 . . . . -79.92(15) n
    O4 Ni1 Na1 O9 . . . . 96.08(14) n
    O3 Ni1 Na1 O9 . . . . 84.22(13) n
    O1 Ni1 Na1 O9 . . . . -90.26(12) n
    O2 Ni1 Na1 O9 . . . . -75.10(12) n
    O5 Ni1 Na1 O9 . . . . -175.08(11) n
    O4 Ni1 Na1 O11 . . . . -91.57(14) n
    O3 Ni1 Na1 O11 . . . . -103.44(13) n
    O1 Ni1 Na1 O11 . . . . 82.09(12) n
    O2 Ni1 Na1 O11 . . . . 97.25(11) n
    O5 Ni1 Na1 O11 . . . . -2.73(11) n
    O4 Ni1 Na1 Ca1 . . . . -179.51(11) n
    O3 Ni1 Na1 Ca1 . . . . 168.63(13) n
    O1 Ni1 Na1 Ca1 . . . . -5.85(11) n
    O2 Ni1 Na1 Ca1 . . . . 9.31(9) n
    O5 Ni1 Na1 Ca1 . . . . -90.67(10) n
    O8 Ca1 Na1 O3 . . . . -21.31(14) n
    O8 Ca1 Na1 O3 2_655 . . . 2.33(19) n
    O6 Ca1 Na1 O3 10_655 . . . 80.87(14) n
    O6 Ca1 Na1 O3 9_455 . . . -108.14(14) n
    O10 Ca1 Na1 O3 . . . . 173.6(2) n
    O10 Ca1 Na1 O3 2_655 . . . 164.60(14) n
    P2 Ca1 Na1 O3 9_455 . . . -119.68(13) n
    P2 Ca1 Na1 O3 10_655 . . . 97.53(13) n
    Na1 Ca1 Na1 O3 2_655 . . . 167.93(14) n
    O8 Ca1 Na1 O2 . . . . -25.22(9) n
    O8 Ca1 Na1 O2 2_655 . . . -1.58(13) n
    O6 Ca1 Na1 O2 10_655 . . . 76.96(9) n
    O6 Ca1 Na1 O2 9_455 . . . -112.05(9) n
    O10 Ca1 Na1 O2 . . . . 169.71(14) n
    O10 Ca1 Na1 O2 2_655 . . . 160.69(9) n
    P2 Ca1 Na1 O2 9_455 . . . -123.59(7) n
    P2 Ca1 Na1 O2 10_655 . . . 93.62(7) n
    Na1 Ca1 Na1 O2 2_655 . . . 164.03(7) n
    O8 Ca1 Na1 O9 . . . 4 -175.17(13) n
    O8 Ca1 Na1 O9 2_655 . . 4 -151.54(13) n
    O6 Ca1 Na1 O9 10_655 . . 4 -72.99(12) n
    O6 Ca1 Na1 O9 9_455 . . 4 97.99(12) n
    O10 Ca1 Na1 O9 . . . 4 19.75(14) n
    O10 Ca1 Na1 O9 2_655 . . 4 10.73(13) n
    P2 Ca1 Na1 O9 9_455 . . 4 86.45(11) n
    P2 Ca1 Na1 O9 10_655 . . 4 -56.33(11) n
    Na1 Ca1 Na1 O9 2_655 . . 4 14.07(10) n
    O8 Ca1 Na1 O10 . . . . 165.08(13) n
    O8 Ca1 Na1 O10 2_655 . . . -171.28(15) n
    O6 Ca1 Na1 O10 10_655 . . . -92.74(13) n
    O6 Ca1 Na1 O10 9_455 . . . 78.24(13) n
    O10 Ca1 Na1 O10 2_655 . . . -9.02(17) n
    P2 Ca1 Na1 O10 9_455 . . . 66.71(11) n
    P2 Ca1 Na1 O10 10_655 . . . -76.08(11) n
    Na1 Ca1 Na1 O10 2_655 . . . -5.68(11) n
    O8 Ca1 Na1 O9 . . . . 69.16(9) n
    O8 Ca1 Na1 O9 2_655 . . . 92.80(12) n
    O6 Ca1 Na1 O9 10_655 . . . 171.34(9) n
    O6 Ca1 Na1 O9 9_455 . . . -17.68(9) n
    O10 Ca1 Na1 O9 . . . . -95.92(13) n
    O10 Ca1 Na1 O9 2_655 . . . -104.93(9) n
    P2 Ca1 Na1 O9 9_455 . . . -29.21(7) n
    P2 Ca1 Na1 O9 10_655 . . . -172.00(7) n
    Na1 Ca1 Na1 O9 2_655 . . . -101.60(7) n
    O8 Ca1 Na1 O11 . . . . -117.86(9) n
    O8 Ca1 Na1 O11 2_655 . . . -94.22(12) n
    O6 Ca1 Na1 O11 10_655 . . . -15.68(8) n
    O6 Ca1 Na1 O11 9_455 . . . 155.31(9) n
    O10 Ca1 Na1 O11 . . . . 77.06(12) n
    O10 Ca1 Na1 O11 2_655 . . . 68.05(10) n
    P2 Ca1 Na1 O11 9_455 . . . 143.77(7) n
    P2 Ca1 Na1 O11 10_655 . . . 0.98(7) n
    Na1 Ca1 Na1 O11 2_655 . . . 71.38(7) n
    O8 Ca1 Na1 Ni1 . . . . -31.08(7) n
    O8 Ca1 Na1 Ni1 2_655 . . . -7.44(12) n
    O6 Ca1 Na1 Ni1 10_655 . . . 71.10(7) n
    O6 Ca1 Na1 Ni1 9_455 . . . -117.91(7) n
    O10 Ca1 Na1 Ni1 . . . . 163.84(13) n
    O10 Ca1 Na1 Ni1 2_655 . . . 154.83(7) n
    P2 Ca1 Na1 Ni1 9_455 . . . -129.45(4) n
    P2 Ca1 Na1 Ni1 10_655 . . . 87.76(4) n
    Na1 Ca1 Na1 Ni1 2_655 . . . 158.16(5) n
    O6 P2 O1 Ni1 . . . . -163.26(14) n
    O4 P2 O1 Ni1 12_454 . . . 67.6(2) n
    O7 P2 O1 Ni1 . . . . -48.21(19) n
    Ca1 P2 O1 Ni1 9_554 . . . -160.03(16) n
    O4 Ni1 O1 P2 . . . . -132.71(19) n
    O3 Ni1 O1 P2 . . . . -20.1(15) n
    O2 Ni1 O1 P2 . . . . 40.92(18) n
    O5 Ni1 O1 P2 . . . . 130.27(18) n
    Na1 Ni1 O1 P2 . . . . 51.5(2) n
    O8 P1 O2 Ni1 . . . . 173.16(13) n
    O3 P1 O2 Ni1 12_454 . . . -56.86(19) n
    O7 P1 O2 Ni1 . . . . 58.88(17) n
    O8 P1 O2 Na1 . . . . -50.97(19) n
    O3 P1 O2 Na1 12_454 . . . 79.01(17) n
    O7 P1 O2 Na1 . . . . -165.25(12) n
    O4 Ni1 O2 P1 . . . . 23.7(9) n
    O3 Ni1 O2 P1 . . . . 130.99(16) n
    O1 Ni1 O2 P1 . . . . -45.47(16) n
    O5 Ni1 O2 P1 . . . . -139.33(17) n
    Na1 Ni1 O2 P1 . . . . 145.2(2) n
    O4 Ni1 O2 Na1 . . . . -121.5(7) n
    O3 Ni1 O2 Na1 . . . . -14.22(11) n
    O1 Ni1 O2 Na1 . . . . 169.32(10) n
    O5 Ni1 O2 Na1 . . . . 75.45(11) n
    O3 Na1 O2 P1 . . . . -130.91(17) n
    O9 Na1 O2 P1 4 . . . 173.25(18) n
    O10 Na1 O2 P1 . . . . 51.46(17) n
    O9 Na1 O2 P1 . . . . -34.60(16) n
    O11 Na1 O2 P1 . . . . 134.06(15) n
    Ni1 Na1 O2 P1 . . . . -143.5(2) n
    Ca1 Na1 O2 P1 . . . . 46.30(13) n
    O3 Na1 O2 Ni1 . . . . 12.57(9) n
    O9 Na1 O2 Ni1 4 . . . -43.3(2) n
    O10 Na1 O2 Ni1 . . . . -165.06(10) n
    O9 Na1 O2 Ni1 . . . . 108.87(10) n
    O11 Na1 O2 Ni1 . . . . -82.47(10) n
    Ca1 Na1 O2 Ni1 . . . . -170.23(10) n
    O4 Ni1 O3 P1 . . . 4 3.7(2) n
    O1 Ni1 O3 P1 . . . 4 -108.7(13) n
    O2 Ni1 O3 P1 . . . 4 -169.8(2) n
    O5 Ni1 O3 P1 . . . 4 100.9(2) n
    Na1 Ni1 O3 P1 . . . 4 175.9(3) n
    O4 Ni1 O3 Na1 . . . . -172.19(12) n
    O1 Ni1 O3 Na1 . . . . 75.5(14) n
    O2 Ni1 O3 Na1 . . . . 14.33(11) n
    O5 Ni1 O3 Na1 . . . . -74.94(12) n
    O2 Na1 O3 P1 . . . 4 171.1(2) n
    O9 Na1 O3 P1 4 . . 4 -33.4(2) n
    O10 Na1 O3 P1 . . . 4 -178.3(5) n
    O9 Na1 O3 P1 . . . 4 82.3(2) n
    O11 Na1 O3 P1 . . . 4 -98.82(18) n
    Ni1 Na1 O3 P1 . . . 4 -176.2(3) n
    Ca1 Na1 O3 P1 . . . 4 167.22(12) n
    O2 Na1 O3 Ni1 . . . . -12.72(10) n
    O9 Na1 O3 Ni1 4 . . . 142.82(11) n
    O10 Na1 O3 Ni1 . . . . -2.1(6) n
    O9 Na1 O3 Ni1 . . . . -101.50(11) n
    O11 Na1 O3 Ni1 . . . . 77.37(12) n
    Ca1 Na1 O3 Ni1 . . . . -16.59(19) n
    O3 Ni1 O4 P2 . . . 4 4.3(2) n
    O1 Ni1 O4 P2 . . . 4 -179.5(2) n
    O2 Ni1 O4 P2 . . . 4 111.1(8) n
    O5 Ni1 O4 P2 . . . 4 -86.0(2) n
    Na1 Ni1 O4 P2 . . . 4 -4.0(3) n
    O4 P2 O6 Ca1 12_454 . . 9_554 135.88(17) n
    O1 P2 O6 Ca1 . . . 9_554 6.8(2) n
    O7 P2 O6 Ca1 . . . 9_554 -108.17(17) n
    O6 P2 O7 P1 . . . . 174.81(14) n
    O4 P2 O7 P1 12_454 . . . -64.71(18) n
    O1 P2 O7 P1 . . . . 55.59(17) n
    Ca1 P2 O7 P1 9_554 . . . 145.68(11) n
    O8 P1 O7 P2 . . . . 177.56(14) n
    O3 P1 O7 P2 12_454 . . . 57.63(18) n
    O2 P1 O7 P2 . . . . -62.54(17) n
    O3 P1 O8 Ca1 12_454 . . . -132.5(2) n
    O2 P1 O8 Ca1 . . . . -2.6(3) n
    O7 P1 O8 Ca1 . . . . 112.4(2) n
    O8 Ca1 O8 P1 2_655 . . . -141.1(3) n
    O6 Ca1 O8 P1 10_655 . . . -52.6(3) n
    O6 Ca1 O8 P1 9_455 . . . 121.2(2) n
    O10 Ca1 O8 P1 . . . . 32.8(2) n
    O10 Ca1 O8 P1 2_655 . . . 158.4(6) n
    P2 Ca1 O8 P1 9_455 . . . 103.8(2) n
    P2 Ca1 O8 P1 10_655 . . . -50.3(3) n
    Na1 Ca1 O8 P1 . . . . 25.4(2) n
    Na1 Ca1 O8 P1 2_655 . . . -162.32(17) n
    O3 Na1 O9 Na1 . . . 12_454 64.92(15) n
    O2 Na1 O9 Na1 . . . 12_454 -4.89(15) n
    O9 Na1 O9 Na1 4 . . 12_454 160.14(15) n
    O10 Na1 O9 Na1 . . . 12_454 -102.41(16) n
    O11 Na1 O9 Na1 . . . 12_454 -109.5(5) n
    Ni1 Na1 O9 Na1 . . . 12_454 29.56(15) n
    Ca1 Na1 O9 Na1 . . . 12_454 -72.56(14) n
    O8 Ca1 O10 Na1 . . . . -13.35(11) n
    O8 Ca1 O10 Na1 2_655 . . . 46.6(7) n
    O6 Ca1 O10 Na1 10_655 . . . 83.96(12) n
    O6 Ca1 O10 Na1 9_455 . . . -102.65(12) n
    O10 Ca1 O10 Na1 2_655 . . . 172.28(15) n
    P2 Ca1 O10 Na1 9_455 . . . -106.04(11) n
    P2 Ca1 O10 Na1 10_655 . . . 101.78(11) n
    Na1 Ca1 O10 Na1 2_655 . . . 176.81(6) n
    O3 Na1 O10 Ca1 . . . . -19.7(6) n
    O2 Na1 O10 Ca1 . . . . -9.63(13) n
    O9 Na1 O10 Ca1 4 . . . -164.18(11) n
    O9 Na1 O10 Ca1 . . . . 80.87(12) n
    O11 Na1 O10 Ca1 . . . . -100.59(11) n
    Ni1 Na1 O10 Ca1 . . . . -21.31(17) n
loop_
    _geom_hbond_atom_site_label_D
    _geom_hbond_atom_site_label_H
    _geom_hbond_atom_site_label_A
    _geom_hbond_site_symmetry_A
    _geom_hbond_distance_DH
    _geom_hbond_distance_HA
    _geom_hbond_distance_DA
    _geom_hbond_angle_DHA
    O5 H52 O11 . 0.94 1.89 2.803(4) 163
    O5 H51 O12 9 0.98 1.96 2.846(4) 150
    O9 H92 O4 9_455 0.86 2.14 2.819(4) 136
    O9 H91 O11 12_454 0.88 2.35 2.904(4) 122
    O10 H102 O1 9_455 0.95 1.75 2.687(3) 170
    O10 H101 O12 1_556 0.90 1.89 2.776(3) 168
    O11 H112 O8 9 0.99 1.85 2.834(3) 175
    O11 H111 O7 10_655 0.92 2.04 2.953(3) 173
    O12 H122 O5 10_654 0.90 2.35 3.121(4) 143
    O12 H121 O6 . 0.93 1.87 2.772(3) 162
data_global
_journal_date_recd_electronic     2010-12-24
_journal_date_accepted     2011-01-04
_journal_name_full     'Acta Crystallographica, Section E'
_journal_year     2011
_journal_volume     67
_journal_issue      2
_journal_page_first     i13
_journal_page_last     i14
_journal_paper_category     QI
_journal_coeditor_code     SI2322
_publ_contact_author_name     'YunCheng Cui*'
_publ_contact_author_address
;
Department of Chemistry, Jilin Normal University, Siping, Jilin 136000,
People's Republic of China
;
_publ_contact_author_email     'yunchengc63@163.com'
_publ_contact_author_fax     ?
_publ_contact_author_phone     ?
_publ_section_title
;
Disodium calcium dinickel(II) bis[diphosphate(V)] decahydrate
;
loop_
    _publ_author_name
    _publ_author_footnote
    _publ_author_address
    'Cui, Yun-Cheng' .
;
Department of Chemistry, Jilin Normal University, Siping, Jilin 136000,
People's Republic of China
;
    'Zhao, Yan-Hui' .
;
Department of Chemistry, Jilin Normal University, Siping, Jilin 136000,
People's Republic of China
;
