# Supplementary material for: Disodium calcium dinickel(II) bis­[diphosphate(V)] deca­hydrate
Source: Acta Crystallogr Sect E Struct Rep Online. 2011 Jan 15;67(Pt 2):i13–4. doi: 10.1107/S160053681100016X (PMC3051721; doi:10.1107/S160053681100016X)
Supplement: Supplementary file 2 [file e-67-00i13-Isup2.hkl]

# 
# h,k,l, Fc-squared, Fo-squared, sigma(Fo-squared) and status flag 
# 
data_I
_shelx_title ' 00 in Fdd2' 
_shelx_refln_list_code          4 
_shelx_F_calc_maximum      705.55 
_exptl_crystal_F_000      2960.00 
_reflns_d_resolution_high  0.8107 
 
loop_ 
 _symmetry_equiv_pos_as_xyz 
 'x, y, z' 
 '-x, -y, z' 
 '-x+1/4, y+1/4, z+1/4' 
 'x+1/4, -y+1/4, z+1/4' 
 'x, y+1/2, z+1/2' 
 '-x, -y+1/2, z+1/2' 
 '-x+1/4, y+3/4, z+3/4' 
 'x+1/4, -y+3/4, z+3/4' 
 'x+1/2, y, z+1/2' 
 '-x+1/2, -y, z+1/2' 
 '-x+3/4, y+1/4, z+3/4' 
 'x+3/4, -y+1/4, z+3/4' 
 'x+1/2, y+1/2, z' 
 '-x+1/2, -y+1/2, z' 
 '-x+3/4, y+3/4, z+1/4' 
 'x+3/4, -y+3/4, z+1/4' 
 
_cell_length_a    11.9340 
_cell_length_b    32.7740 
_cell_length_c    10.9860 
_cell_angle_alpha  90.000 
_cell_angle_beta   90.000 
_cell_angle_gamma  90.000 
 
_shelx_F_squared_multiplier     1.000 
 
loop_ 
 _refln_index_h 
 _refln_index_k 
 _refln_index_l 
 _refln_F_squared_calc 
 _refln_F_squared_meas 
 _refln_F_squared_sigma 
 _refln_observed_status 
   1   1 -13     2350.88     2279.60    258.70 o 
   3   1 -13    12687.07    12941.39    537.99 o 
   1   3 -13    13664.84    13691.11    553.51 o 
   3   3 -13     2930.40     2908.44    284.17 o 
   1   5 -13     8554.98     8396.65    432.59 o 
   3   5 -13    13384.03    13463.59    552.62 o 
   1   7 -13    11217.26    11100.72    500.00 o 
   3   7 -13     6129.20     6644.24    400.69 o 
   1   9 -13     3572.64     3703.57    323.06 o 
   1  11 -13     6202.27     6515.86    408.32 o 
   0   0 -12    50293.12    53002.75   2446.41 o 
   4   0 -12     5602.09     5470.21    492.47 o 
   2   2 -12     6460.73     6395.37    371.13 o 
   4   2 -12     3871.09     4183.54    310.92 o 
   6   2 -12      510.02      759.56    225.00 o 
   0   4 -12    10931.08    10158.62    643.51 o 
   2   4 -12    21817.11    21920.26    688.17 o 
   4   4 -12    23169.69    21853.51    686.59 o 
   6   4 -12     8439.30     9321.97    523.74 o 
   2   6 -12     3007.73     3001.34    272.94 o 
   4   6 -12     2053.14     2248.01    243.54 o 
   6   6 -12     1537.86     1702.37    282.51 o 
   0   8 -12    21974.99    19836.58   1109.34 o 
   2   8 -12     9981.96     9775.00    451.18 o 
   4   8 -12    17010.43    16875.17    599.56 o 
   6   8 -12     3727.33     3532.75    361.96 o 
   2  10 -12     2921.42     3133.78    286.35 o 
   4  10 -12     2695.00     2965.61    276.51 o 
   0  12 -12    12133.81    12563.20    723.30 o 
   2  12 -12     1469.43     1173.83    209.76 o 
   4  12 -12    18236.06    19038.96    751.35 o 
   2  14 -12      925.35      995.96    206.21 o 
   4  14 -12      333.34      538.76    221.06 o 
   0  16 -12      220.00      405.67    262.09 o 
   2  16 -12     1741.23     1616.66    242.89 o 
   1   1 -11     9007.78     8993.12    413.24 o 
   3   1 -11     8524.23     8816.42    402.33 o 
   5   1 -11    13845.20    13823.17    508.89 o 
   7   1 -11    10017.50     9962.22    640.45 o 
   1   3 -11     4478.76     4370.55    302.42 o 
   3   3 -11    10428.55    10495.19    434.21 o 
   5   3 -11     1891.16     2239.73    231.67 o 
   7   3 -11     4607.92     4463.51    373.41 o 
   1   5 -11    12429.24    12552.92    479.79 o 
   3   5 -11    23404.35    23249.70    691.05 o 
   5   5 -11     7154.74     6741.30    359.18 o 
   7   5 -11    21691.49    22436.94    810.98 o 
   1   7 -11    11022.77    10960.18    542.76 o 
   3   7 -11    17892.28    17870.44    589.43 o 
   5   7 -11     8556.51     8315.67    404.74 o 
   7   7 -11      179.60      235.44    188.49 o 
   1   9 -11     2810.50     3196.47    264.08 o 
   3   9 -11     2743.51     2843.46    262.78 o 
   5   9 -11     1128.25     1302.59    236.33 o 
   7   9 -11     1887.47     1878.85    277.36 o 
   1  11 -11    64337.41    63353.71   1619.38 o 
   3  11 -11     6668.96     7278.96    377.98 o 
   5  11 -11     6649.60     6327.48    412.50 o 
   7  11 -11     2734.16     2914.89    389.50 o 
   1  13 -11     6524.81     6795.22    371.29 o 
   3  13 -11     1520.20     1669.12    219.29 o 
   5  13 -11    12107.26    12526.36    580.08 o 
   7  13 -11      905.57     1255.47    255.84 o 
   1  15 -11     4689.62     5281.34    344.25 o 
   3  15 -11     6613.11     6111.70    364.95 o 
   5  15 -11    13827.34    13334.94    606.89 o 
   1  17 -11    29754.25    28990.78    823.47 o 
   3  17 -11      191.98      131.58    168.96 o 
   5  17 -11      340.31      432.98    206.35 o 
   1  19 -11     2831.08     2604.95    268.06 o 
   3  19 -11     3794.06     4224.05    370.52 o 
   5  19 -11     1333.63     1362.72    261.03 o 
   1  21 -11     5804.71     5949.92    374.18 o 
   3  21 -11    12902.63    13470.12    631.37 o 
   1  23 -11     1509.32     1471.13    276.48 o 
   2   0 -10    24457.15    24056.49    935.83 o 
   6   0 -10    13315.63    12678.83    722.13 o 
   0   2 -10    21402.93    22283.96    898.86 o 
   2   2 -10    24351.67    23170.67    652.18 o 
   4   2 -10     3392.99     3265.04    247.25 o 
   6   2 -10    38547.27    37766.44    915.48 o 
   8   2 -10     2724.91     2734.57    377.37 o 
   2   4 -10     5673.72     6043.82    321.13 o 
   4   4 -10     6298.15     6395.89    335.09 o 
   6   4 -10     5188.44     5283.08    314.25 o 
   8   4 -10    10273.80    10834.31    652.84 o 
   0   6 -10     3469.18     3874.22    375.37 o 
   2   6 -10    21416.36    20971.74    620.34 o 
   4   6 -10      557.83      625.83    159.15 o 
   6   6 -10     6834.32     6515.95    405.20 o 
   8   6 -10     9117.23     8885.86    478.11 o 
   2   8 -10    36102.20    35464.03    942.80 o 
   4   8 -10      163.91      323.40    151.09 o 
   6   8 -10      197.86       88.16    165.37 o 
   8   8 -10     3708.57     4078.01    356.49 o 
   0  10 -10     6044.29     5801.83    737.65 o 
   2  10 -10     2859.20     2891.38    247.74 o 
   4  10 -10    38601.86    38832.00    934.66 o 
   6  10 -10     2298.78     2434.41    282.12 o 
   8  10 -10     4550.19     5005.96    492.55 o 
   2  12 -10      904.86      921.77    173.81 o 
   4  12 -10     4457.06     4443.87    322.31 o 
   6  12 -10      854.57      887.06    211.22 o 
   8  12 -10     5181.34     6173.76    544.23 o 
   0  14 -10   155486.66   149798.94   3862.92 o 
   2  14 -10     1568.98     1817.06    214.75 o 
   4  14 -10    20142.41    20100.05    719.62 o 
   6  14 -10     5899.35     6324.67    409.87 o 
   8  14 -10    31726.53    32496.79   1307.67 o 
   2  16 -10      441.00      588.96    167.31 o 
   4  16 -10     5375.42     5479.12    477.60 o 
   6  16 -10     2253.13     2287.81    280.59 o 
   8  16 -10      598.54      471.24    307.41 o 
   0  18 -10    25364.55    25327.97   1038.52 o 
   2  18 -10     2834.32     2787.36    259.02 o 
   4  18 -10    34594.12    34286.76   1034.20 o 
   6  18 -10    11607.21    11781.58    746.18 o 
   2  20 -10     5376.67     5202.38    337.55 o 
   4  20 -10     1494.81     1442.33    245.95 o 
   6  20 -10     3561.41     4075.19    490.93 o 
   0  22 -10     6357.26     5476.72    498.62 o 
   2  22 -10     4237.58     4282.50    360.74 o 
   4  22 -10     1729.62     1590.45    261.30 o 
   2  24 -10     2223.55     2881.70    324.62 o 
   4  24 -10      475.14      404.74    211.18 o 
   0  26 -10      418.84      612.67    328.72 o 
   2  26 -10    10748.28    11390.38    578.30 o 
   1   1  -9    22903.72    23269.03    621.25 o 
   3   1  -9    41376.92    39248.73    893.04 o 
   5   1  -9    20616.03    20651.08    593.66 o 
   7   1  -9    19055.14    20408.35    596.39 o 
   9   1  -9     9080.14     9435.31    599.79 o 
   1   3  -9     7030.39     8087.47    356.02 o 
   3   3  -9     5944.15     5760.53    303.91 o 
   5   3  -9    16809.62    16748.91    507.27 o 
   7   3  -9     1410.38     1839.75    237.41 o 
   9   3  -9     3273.71     3404.31    393.52 o 
   1   5  -9     3104.11     2999.98    239.19 o 
   3   5  -9    23898.36    23657.80    634.04 o 
   5   5  -9    11515.23    12095.30    432.21 o 
   7   5  -9    27737.78    27972.63    856.17 o 
   9   5  -9     4131.22     4428.28    656.01 o 
   1   7  -9    16509.09    16574.31    518.33 o 
   3   7  -9    18669.50    18468.11    633.31 o 
   5   7  -9     6207.22     5829.84    307.97 o 
   7   7  -9     2379.28     2886.98    287.54 o 
   9   7  -9     4260.18     5557.90    759.61 o 
   1   9  -9     4522.58     4677.08    316.31 o 
   3   9  -9     6883.06     7053.59    345.80 o 
   5   9  -9     1613.66     1575.49    187.03 o 
   7   9  -9    12483.46    13049.80    550.01 o 
   9   9  -9     4798.54     5236.53    486.98 o 
   1  11  -9    65343.95    64802.84   1320.87 o 
   3  11  -9    18561.16    17895.36    545.68 o 
   5  11  -9    10792.23    10535.08    538.85 o 
   7  11  -9     2253.50     2577.47    285.95 o 
   9  11  -9    28278.65    28877.54   1174.10 o 
   1  13  -9    13172.35    13189.53    469.89 o 
   3  13  -9     9535.06     9411.67    445.50 o 
   5  13  -9    18366.08    17926.78    655.65 o 
   7  13  -9     9780.16    10132.78    494.46 o 
   9  13  -9      504.10      657.00    294.92 o 
   1  15  -9     8700.63     9385.74    622.56 o 
   3  15  -9    20170.06    19237.14    720.17 o 
   5  15  -9    26735.33    26003.98    677.33 o 
   7  15  -9     6071.53     6480.75    407.83 o 
   9  15  -9     3467.01     3546.13    344.93 o 
   1  17  -9    65863.78    64056.69   1142.66 o 
   3  17  -9     7971.82     7623.39    310.31 o 
   5  17  -9     3850.86     3869.74    271.17 o 
   7  17  -9     9611.12     9655.90    487.75 o 
   9  17  -9    14945.49    14491.56    757.54 o 
   1  19  -9     3695.20     3658.57    201.87 o 
   3  19  -9     7398.04     7345.53    344.84 o 
   5  19  -9      511.00      633.49    157.62 o 
   7  19  -9    12021.52    11903.44    551.08 o 
   1  21  -9     7689.20     7784.82    284.70 o 
   3  21  -9    22222.69    21374.07    621.94 o 
   5  21  -9     3474.09     3111.96    290.95 o 
   7  21  -9     4294.59     4682.38    582.16 o 
   1  23  -9      395.04      320.79    115.35 o 
   3  23  -9    13987.97    14734.60    515.31 o 
   5  23  -9     3114.01     3565.12    343.12 o 
   7  23  -9    12869.65    13189.84    606.02 o 
   1  25  -9    10736.32    10373.19    345.92 o 
   3  25  -9     2902.26     3195.77    274.03 o 
   5  25  -9     4027.33     4462.47    503.32 o 
   1  27  -9     9038.97     9071.88    413.80 o 
   3  27  -9     6597.30     6822.08    373.45 o 
   1  29  -9     8622.55     8944.83    367.75 o 
   3  29  -9     8369.24     8417.82    498.16 o 
   0   0  -8    55726.91    55101.59   2260.21 o 
   4   0  -8    16283.59    15641.65    650.44 o 
   8   0  -8     1502.87     1314.40    399.62 o 
   2   2  -8     1552.73     1541.89    173.05 o 
   4   2  -8    13338.15    13097.58    429.47 o 
   6   2  -8     2566.37     2723.39    215.67 o 
   8   2  -8     4261.00     3851.50    389.14 o 
  10   2  -8     5067.52     5574.61    685.61 o 
   0   4  -8    61312.93    61543.44   1697.27 o 
   2   4  -8    31012.01    30679.23    729.91 o 
   4   4  -8    54219.98    52385.44   1072.77 o 
   6   4  -8     2864.15     3082.82    188.71 o 
   8   4  -8    13389.08    12754.03    429.50 o 
  10   4  -8     8764.95     8559.85    795.18 o 
   2   6  -8     9292.80     9028.91    353.02 o 
   4   6  -8     9258.23     8408.72    292.50 o 
   6   6  -8    20085.60    18120.92   1175.35 o 
   8   6  -8    12659.14    12907.11    440.60 o 
  10   6  -8     6363.54     7501.22    805.92 o 
   0   8  -8    48755.00    47763.45   2117.69 o 
   2   8  -8    36785.65    37073.40    701.01 o 
   4   8  -8    74631.94    72616.89   1208.55 o 
   6   8  -8    22882.14    24258.43    613.50 o 
   8   8  -8    42290.16    42852.11    930.81 o 
  10   8  -8    10507.67    11126.11    626.46 o 
   2  10  -8     7510.84     7316.43    272.41 o 
   4  10  -8    10242.95    10204.85    460.15 o 
   6  10  -8     6700.59     6367.70    303.57 o 
   8  10  -8     2235.48     2895.63    434.59 o 
  10  10  -8     2586.66     2940.38    411.56 o 
   0  12  -8     6587.74     7499.18    334.86 o 
   2  12  -8    11197.35    11434.26    812.61 o 
   4  12  -8    38316.38    33598.37   1959.14 o 
   6  12  -8    46676.23    45698.98    968.50 o 
   8  12  -8     8241.81     7883.66    426.27 o 
  10  12  -8     4151.07     3996.81    433.68 o 
   2  14  -8     3092.91     3127.32    175.82 o 
   4  14  -8     5130.15     4912.52    268.00 o 
   6  14  -8     1925.08     1914.82    201.70 o 
   8  14  -8      246.92      227.00    171.15 o 
  10  14  -8    27691.06    27114.10   1958.47 o 
   0  16  -8     3890.83     4195.81    281.18 o 
   2  16  -8     5795.02     6316.59    234.89 o 
   4  16  -8     8733.93     8661.17    353.51 o 
   6  16  -8    35337.48    35562.65    825.98 o 
   8  16  -8      439.44      266.28    188.25 o 
  10  16  -8     3901.44     4084.73    448.59 o 
   2  18  -8    12988.86    13185.53    348.23 o 
   4  18  -8    11457.66    11860.04    422.17 o 
   6  18  -8     4750.84     5039.25    359.61 o 
   8  18  -8       98.10       33.60    178.34 o 
   0  20  -8     6630.45     7258.64    549.82 o 
   2  20  -8    57425.22    54401.28    896.33 o 
   4  20  -8     9322.21     9956.18    394.85 o 
   6  20  -8    13630.63    13908.37    578.20 o 
   8  20  -8    14510.20    14484.56   1317.02 o 
   2  22  -8     5574.70     5774.42    250.77 o 
   4  22  -8      633.60      614.41    162.25 o 
   6  22  -8     7655.38     8133.41    454.08 o 
   8  22  -8     3138.87     3489.82    413.84 o 
   0  24  -8    14718.30    14433.37    556.99 o 
   2  24  -8    35528.86    36905.25    758.05 o 
   4  24  -8    14073.53    14325.35    504.80 o 
   6  24  -8     6937.25     6633.44    427.42 o 
   8  24  -8     2164.61     2299.32    369.93 o 
   2  26  -8     3408.88     3762.19    241.26 o 
   4  26  -8     5467.38     6443.26    424.84 o 
   6  26  -8     1401.99     1542.82    325.01 o 
   0  28  -8    11793.47    11922.06    532.08 o 
   2  28  -8     6999.46     7611.79    327.85 o 
   4  28  -8     5975.40     6075.34    427.41 o 
   6  28  -8     7484.98     7193.58    584.71 o 
   2  30  -8      901.19      967.87    167.80 o 
   4  30  -8     3732.13     3841.75    442.59 o 
   0  32  -8     5762.42     6342.89    686.80 o 
   2  32  -8     6207.02     7320.21    385.57 o 
   1   1  -7     9207.77     9711.15    253.04 o 
   3   1  -7    60543.80    57040.07    832.66 o 
   5   1  -7    32202.64    31437.56    533.84 o 
   7   1  -7    26565.48    23417.35   2550.12 o 
   9   1  -7     1483.51     1387.18    181.71 o 
  11   1  -7    18489.36    18146.96    777.04 o 
   1   3  -7    32846.43    32377.22    592.52 o 
   3   3  -7    31514.56    29529.19    564.62 o 
   5   3  -7    16094.17    15290.82    332.19 o 
   7   3  -7    13773.40    13247.90    417.77 o 
   9   3  -7     6985.20     6633.06    313.92 o 
  11   3  -7     6262.41     6039.83    447.40 o 
   1   5  -7    59298.48    58824.33    842.06 o 
   3   5  -7    33421.41    32054.64    653.75 o 
   5   5  -7    70880.46    54537.72  10193.80 o 
   7   5  -7    17682.42    18224.88    432.27 o 
   9   5  -7    28440.11    28032.22    757.35 o 
  11   5  -7      855.61      761.92    217.80 o 
   1   7  -7    37839.72    38218.42    592.88 o 
   3   7  -7    30757.89    30163.72    590.34 o 
   5   7  -7     8419.30     8327.81    285.39 o 
   7   7  -7    22648.67    21701.65    562.13 o 
   9   7  -7    31920.98    32226.97   1298.28 o 
  11   7  -7     2640.88     3193.81    818.10 o 
   1   9  -7    12933.01    13301.57    295.47 o 
   3   9  -7    79866.91    79180.04   2091.09 o 
   5   9  -7    13432.50    13828.50    375.03 o 
   7   9  -7     3450.91     3838.03    244.28 o 
   9   9  -7     3933.66     4406.76    330.36 o 
  11   9  -7     6854.86     6923.24    534.58 o 
   1  11  -7    53477.34    51482.12   1207.73 o 
   3  11  -7    12116.67    11805.47    355.91 o 
   5  11  -7     7776.42     7971.53    322.46 o 
   7  11  -7     7160.59     7487.71    327.06 o 
   9  11  -7    12662.46    12477.15    691.34 o 
  11  11  -7     5769.76     6268.84    511.81 o 
   1  13  -7    16628.48    17299.21    367.08 o 
   3  13  -7     6839.16     7064.62    268.33 o 
   5  13  -7     1834.93     2359.20    201.65 o 
   7  13  -7    11604.25    10934.36    497.51 o 
   9  13  -7    14038.39    13840.47    684.40 o 
  11  13  -7     1356.05      985.06    298.53 o 
   1  15  -7    13512.03    14135.41    339.06 o 
   3  15  -7    10560.24    10173.40    522.77 o 
   5  15  -7     5372.46     5499.47    364.76 o 
   7  15  -7      463.00      468.80    183.44 o 
   9  15  -7    18647.90    17241.62    775.97 o 
  11  15  -7      110.57      468.80    266.45 o 
   1  17  -7    25809.28    26386.35    509.44 o 
   3  17  -7    16296.79    15516.77    465.72 o 
   5  17  -7      331.02      323.89    133.96 o 
   7  17  -7       43.86      -48.08    152.26 o 
   9  17  -7     9622.27    10809.87    617.27 o 
   1  19  -7     3830.77     3887.44    197.81 o 
   3  19  -7    48028.28    48545.77   1710.65 o 
   5  19  -7    20851.49    20808.71    648.06 o 
   7  19  -7     2538.73     2193.78    279.10 o 
   9  19  -7    11741.90    10670.54    632.62 o 
   1  21  -7    35919.59    34535.68    631.89 o 
   3  21  -7     4060.88     4611.59    274.42 o 
   5  21  -7     3612.98     3667.19    315.56 o 
   7  21  -7    15530.37    14706.44    717.74 o 
   9  21  -7    10778.51    10120.03    633.54 o 
   1  23  -7    14183.34    14383.51    377.12 o 
   3  23  -7    32045.62    33147.23    688.12 o 
   5  23  -7    10662.48    11014.12    721.57 o 
   7  23  -7    13264.58    12044.50    868.47 o 
   9  23  -7     8062.16     8403.48    971.12 o 
   1  25  -7     7641.31     7899.82    288.46 o 
   3  25  -7    10757.72    11825.41    380.21 o 
   5  25  -7    14990.56    15791.15    755.74 o 
   7  25  -7     3421.60     3441.59    405.78 o 
   1  27  -7     4142.67     4509.83    235.49 o 
   3  27  -7    15587.92    15495.11    455.24 o 
   5  27  -7     9583.85     9260.38    732.87 o 
   7  27  -7     2733.31     2663.22    389.33 o 
   1  29  -7     2890.39     2541.85    212.25 o 
   3  29  -7     2604.33     2796.04    291.81 o 
   5  29  -7     2901.54     2886.33    399.90 o 
   1  31  -7     8678.10     9008.72    397.19 o 
   3  31  -7     6258.39     5766.33    508.88 o 
   5  31  -7     1055.94     1707.68    341.10 o 
   1  33  -7     7571.87     7874.49    511.35 o 
   3  33  -7      615.82      543.13    263.37 o 
   2   0  -6    53631.44    52599.37   1044.35 o 
   6   0  -6    42016.38    41111.20    915.07 o 
  10   0  -6    13521.12    14147.56    864.17 o 
   0   2  -6    78008.10    81697.41   1530.43 o 
   2   2  -6   122194.00   119644.05   1539.35 o 
   4   2  -6    11466.00    11250.27    260.97 o 
   6   2  -6   177629.63   172710.28   2514.93 o 
   8   2  -6     7810.44     7743.78    278.05 o 
  10   2  -6    22871.70    23059.20    681.59 o 
  12   2  -6     3469.92     3540.98    383.67 o 
   2   4  -6     5423.33     5372.37    160.19 o 
   4   4  -6     3208.61     3273.92    168.35 o 
   6   4  -6     9052.07     9035.85    284.02 o 
   8   4  -6    12781.05    13111.56    360.18 o 
  10   4  -6    18279.10    18325.22    595.08 o 
  12   4  -6     3352.66     3092.03    361.58 o 
   0   6  -6    24797.04    22466.28    540.98 o 
   2   6  -6   108548.27   110654.02   1424.58 o 
   4   6  -6    86788.67    87874.88   1281.96 o 
   6   6  -6      901.52     1312.01    118.87 o 
   8   6  -6    12718.00    12571.61    378.84 o 
  10   6  -6    10819.58    10645.96    508.08 o 
  12   6  -6     5630.96     5500.87    448.13 o 
   2   8  -6      781.51      702.39     85.34 o 
   4   8  -6     3004.56     2986.64    145.91 o 
   6   8  -6    24836.15    26088.58    522.02 o 
   8   8  -6     6965.84     6528.10    297.37 o 
  10   8  -6     4627.17     5007.91    348.86 o 
  12   8  -6      996.37      733.49    318.69 o 
   0  10  -6    27617.11    25192.19   2069.29 o 
   2  10  -6    58820.55    57448.16    822.99 o 
   4  10  -6    16651.42    16295.28    337.87 o 
   6  10  -6    25398.18    23703.72    495.80 o 
   8  10  -6    58709.13    58976.13   1888.18 o 
  10  10  -6     6373.00     6285.82    369.73 o 
  12  10  -6     2957.43     2352.72    336.22 o 
   2  12  -6    31880.68    30417.31    517.50 o 
   4  12  -6    16668.32    16166.15    337.89 o 
   6  12  -6    11483.67    12271.33    338.85 o 
   8  12  -6     4424.45     4525.82    297.57 o 
  10  12  -6     5146.95     5045.29    346.26 o 
  12  12  -6     4411.55     4785.09    378.51 o 
   0  14  -6   151963.17   149851.97   2781.73 o 
   2  14  -6      313.33      561.22     95.88 o 
   4  14  -6    62065.91    62863.32   1046.07 o 
   6  14  -6    23147.11    23401.10    570.38 o 
   8  14  -6     8091.63     8017.28    382.87 o 
  10  14  -6      198.27      295.24    174.95 o 
  12  14  -6    31774.26    31301.87   1422.84 o 
   2  16  -6     4965.38     4779.23    196.66 o 
   4  16  -6    13400.43    13253.97    531.59 o 
   6  16  -6     8618.43     8737.59    344.83 o 
   8  16  -6     2605.11     3296.66    373.04 o 
  10  16  -6        0.76       27.70    226.00 o 
   0  18  -6    39686.78    42410.30    987.71 o 
   2  18  -6     6640.59     7271.91    246.86 o 
   4  18  -6     8391.27     9175.80    349.88 o 
   6  18  -6     8778.21     9460.76    442.80 o 
   8  18  -6    31639.10    31783.30   1474.10 o 
  10  18  -6     2276.12     2418.48    367.15 o 
   2  20  -6     3509.53     3757.47    189.70 o 
   4  20  -6     8610.50     8447.95    342.86 o 
   6  20  -6     5289.18     5729.62    435.56 o 
   8  20  -6     4390.63     4628.62    902.84 o 
  10  20  -6     6170.25     5611.67    505.06 o 
   0  22  -6    15890.55    16307.25    550.45 o 
   2  22  -6     5363.14     5314.35    242.73 o 
   4  22  -6    37266.77    38183.08    853.33 o 
   6  22  -6      303.29      304.65    215.95 o 
   8  22  -6    18599.32    19204.79   1880.41 o 
  10  22  -6      539.48      624.35    286.77 o 
   2  24  -6     3564.10     3884.64    222.19 o 
   4  24  -6     1007.23     1135.05    172.02 o 
   6  24  -6     1754.95     1748.16    339.70 o 
   8  24  -6    15888.87    15506.69   1264.51 o 
   0  26  -6    61513.11    63457.75   1426.82 o 
   2  26  -6    18643.42    19491.11    493.76 o 
   4  26  -6     7379.61     7611.59    524.81 o 
   6  26  -6    22730.22    23883.54    949.67 o 
   8  26  -6    12990.42    12229.16   1422.54 o 
   2  28  -6     8913.84     9727.43    384.58 o 
   4  28  -6     2378.30     2338.73    349.42 o 
   6  28  -6    11293.03    11065.37    650.00 o 
   8  28  -6     1234.70      952.96    415.61 o 
   0  30  -6    22833.39    25235.18    960.79 o 
   2  30  -6    17461.63    17354.10    537.69 o 
   4  30  -6     5317.02     5221.07    461.71 o 
   6  30  -6    37356.24    34949.87   2678.69 o 
   2  32  -6     6082.08     6363.07    458.98 o 
   4  32  -6      530.06      838.35    274.90 o 
   6  32  -6      107.78      380.76    262.88 o 
   0  34  -6     1800.48     1423.73    387.21 o 
   2  34  -6    16856.19    17837.24    659.20 o 
   4  34  -6     4532.57     5278.03    512.07 o 
   1   1  -5    43676.17    43520.09    621.69 o 
   3   1  -5    55318.66    56617.75    780.25 o 
   5   1  -5    96478.15    95462.87   1376.95 o 
   7   1  -5    72227.69    72300.04   1029.04 o 
   9   1  -5     9418.10     9581.10    351.56 o 
  11   1  -5     2349.79     2721.50    835.52 o 
  13   1  -5      614.71      494.63    265.00 o 
   1   3  -5     5136.78     5277.78    116.88 o 
   3   3  -5    48374.39    46530.70    658.65 o 
   5   3  -5    56482.34    55469.66    890.92 o 
   7   3  -5    10564.88    10596.01    270.26 o 
   9   3  -5    13493.23    13181.57    554.88 o 
  11   3  -5     9837.96    10456.72    539.14 o 
  13   3  -5    39217.98    39054.81   1223.44 o 
   1   5  -5    13758.47    15770.53    283.53 o 
   3   5  -5    31928.24    31857.56    570.59 o 
   5   5  -5    96398.72    96669.53   1461.34 o 
   7   5  -5    17444.82    17606.81    480.13 o 
   9   5  -5     4085.08     4302.50    297.88 o 
  11   5  -5     5699.48     5807.53    488.90 o 
  13   5  -5     3223.44     3413.28    395.98 o 
   1   7  -5    37886.59    38540.06    730.85 o 
   3   7  -5    14253.51    14073.80    301.96 o 
   5   7  -5     1437.44     1490.59    124.85 o 
   7   7  -5     4634.73     5061.83    261.35 o 
   9   7  -5    43066.41    42736.99   1350.48 o 
  11   7  -5      762.88      946.63    209.20 o 
  13   7  -5     3887.22     4276.05    420.97 o 
   1   9  -5    59205.91    62753.53    865.22 o 
   3   9  -5    34056.14    33817.59    559.59 o 
   5   9  -5    43137.94    43797.88    661.76 o 
   7   9  -5    60331.31    59450.58   1241.54 o 
   9   9  -5    12493.58    12633.52    839.30 o 
  11   9  -5    17156.79    17211.18   1085.31 o 
  13   9  -5      922.26     1020.99    287.63 o 
   1  11  -5    59847.72    61407.52    882.73 o 
   3  11  -5    23103.01    23117.04    464.99 o 
   5  11  -5    15403.02    15236.77    323.48 o 
   7  11  -5     7001.42     6979.63    259.62 o 
   9  11  -5     6117.84     6333.14    421.58 o 
  11  11  -5    13574.99    14465.47    602.97 o 
  13  11  -5    13826.37    14185.45   1166.15 o 
   1  13  -5    74007.94    74508.66   1036.81 o 
   3  13  -5     6296.64     6708.85    235.78 o 
   5  13  -5    25435.82    26815.67    607.60 o 
   7  13  -5    52100.11    51271.66   1747.97 o 
   9  13  -5     9907.69     9007.07    414.28 o 
  11  13  -5    11911.17    11096.26    496.67 o 
   1  15  -5    41689.40    42451.68    665.88 o 
   3  15  -5     2133.59     2420.47    180.82 o 
   5  15  -5    39759.41    39381.63    815.33 o 
   7  15  -5    18392.82    18284.33   1209.84 o 
   9  15  -5    14978.90    14674.64    532.74 o 
  11  15  -5     3110.75     3793.92    327.59 o 
   1  17  -5    87752.68    87353.10   1222.28 o 
   3  17  -5    20430.51    21312.02    420.76 o 
   5  17  -5    40348.75    39600.18    833.36 o 
   7  17  -5     4198.15     3904.22    492.48 o 
   9  17  -5      993.68      724.56    280.48 o 
  11  17  -5    10597.62    10141.36    488.18 o 
   1  19  -5    11400.14    11492.77    299.50 o 
   3  19  -5    40921.66    40110.32    668.94 o 
   5  19  -5    30086.74    29648.96    686.62 o 
   7  19  -5    14562.08    14946.42    755.31 o 
   9  19  -5     1557.20     1482.73    477.20 o 
  11  19  -5     3972.34     4285.78    354.85 o 
   1  21  -5     6855.54     6897.17    243.17 o 
   3  21  -5     6629.65     6774.77    262.09 o 
   5  21  -5     4146.74     4182.84    385.30 o 
   7  21  -5     1776.91     2448.00    332.93 o 
   9  21  -5    10560.82    10375.16   1653.38 o 
  11  21  -5     3282.68     3184.54    325.11 o 
   1  23  -5     9418.63     9687.37    293.57 o 
   3  23  -5    20016.04    20234.79    480.42 o 
   5  23  -5     5040.25     4670.84    404.23 o 
   7  23  -5     6062.94     5928.47    480.55 o 
   9  23  -5     7672.26     7424.65    681.79 o 
   1  25  -5    15680.06    16231.97    421.13 o 
   3  25  -5     7489.21     7856.40    325.36 o 
   5  25  -5    25511.46    24083.17   1482.22 o 
   7  25  -5      899.04     1422.62    539.27 o 
   9  25  -5     1573.30     1424.94    326.47 o 
   1  27  -5    24242.20    24525.77    562.80 o 
   3  27  -5     3376.16     3164.41    229.21 o 
   5  27  -5     5711.07     6518.18    731.44 o 
   7  27  -5     9564.78     9703.98    597.11 o 
   9  27  -5     1872.90     1782.14    362.40 o 
   1  29  -5    12210.59    12762.42    504.12 o 
   3  29  -5     1873.08     2126.09    248.46 o 
   5  29  -5     7052.25     6817.42    718.55 o 
   7  29  -5    15374.40    15244.54    764.61 o 
   1  31  -5    20215.03    19979.28    653.10 o 
   3  31  -5    11300.00    11555.27    500.83 o 
   5  31  -5    12264.48    11811.66    886.61 o 
   7  31  -5    12725.81    12236.82    713.43 o 
   1  33  -5     2684.81     2347.11    264.82 o 
   3  33  -5     7662.27     7236.87    420.90 o 
   5  33  -5    19235.87    19715.91    888.22 o 
   1  35  -5     3350.81     3273.03    316.72 o 
   3  35  -5     2733.46     2665.89    297.47 o 
   1  37  -5     5087.29     4670.94    424.00 o 
   0   0  -4   262855.09   256547.92   5233.74 o 
   4   0  -4    51693.26    52585.84   1032.97 o 
   8   0  -4    10145.79    10087.06    478.28 o 
  12   0  -4    58946.66    57831.13   2177.14 o 
   2   2  -4    54491.06    53217.01    717.32 o 
   4   2  -4    12206.99    10795.45   1001.53 o 
   6   2  -4    27578.52    19143.94   4556.22 o 
   8   2  -4     1726.66     1854.75    180.06 o 
  10   2  -4     8340.16     8556.38    394.95 o 
  12   2  -4      218.58       37.61    202.89 o 
  14   2  -4     2791.93     3060.55    404.82 o 
   0   4  -4   280832.06   276035.34   4636.70 o 
   2   4  -4     9690.42     9421.15    241.47 o 
   4   4  -4    13024.63    13249.95    312.48 o 
   6   4  -4    34396.99    33497.72    673.47 o 
   8   4  -4    57596.47    57381.16   1033.60 o 
  10   4  -4    10882.89    11251.22    452.08 o 
  12   4  -4    13989.93    13314.49    630.80 o 
   2   6  -4    69596.77    67757.48    895.48 o 
   4   6  -4    27000.79    26102.15    476.97 o 
   6   6  -4     5885.77     5518.06    180.08 o 
   8   6  -4    33267.43    31569.35    663.20 o 
  10   6  -4    16703.12    16724.67    770.55 o 
  12   6  -4     9653.68     9973.82    550.69 o 
   0   8  -4    76098.51    85787.58   1562.54 o 
   2   8  -4   110145.48   115167.56   1626.61 o 
   4   8  -4   144269.13   141953.31   2048.99 o 
   6   8  -4    26273.83    27917.53    626.60 o 
   8   8  -4    22135.34    22030.99    615.66 o 
  10   8  -4     2869.88     3419.11    335.16 o 
  12   8  -4     5584.17     5662.99    447.43 o 
   2  10  -4    65723.48    67976.98   1129.51 o 
   4  10  -4    18715.41    18198.10    376.79 o 
   6  10  -4     8862.41     9183.51    271.34 o 
   8  10  -4    13738.04    13152.76    658.51 o 
  10  10  -4    19138.65    19505.19   1202.37 o 
  12  10  -4     5543.73     5211.37    435.20 o 
   0  12  -4     6186.53     6427.77    264.11 o 
   2  12  -4    55662.06    55479.49   1359.54 o 
   4  12  -4     5885.31     6579.51    217.77 o 
   6  12  -4   129344.78   125507.95   3614.23 o 
   8  12  -4    21209.87    22099.51   1057.11 o 
  10  12  -4    16349.35    17416.09   1071.34 o 
  12  12  -4       63.62       54.79    182.55 o 
   2  14  -4    79215.40    80565.00   1102.84 o 
   4  14  -4    24754.34    26161.19    511.11 o 
   6  14  -4    12701.84    12766.68    430.05 o 
   8  14  -4     4503.48     4673.13    404.18 o 
  10  14  -4     2312.29     2249.02    265.32 o 
  12  14  -4     1201.98      930.75    232.79 o 
   0  16  -4    11493.67    11067.64    375.55 o 
   2  16  -4   106495.54   112904.30   1487.23 o 
   4  16  -4    39369.04    39883.09    707.76 o 
   6  16  -4   105604.25   103784.29   5303.19 o 
   8  16  -4    13189.08    12898.06    621.68 o 
  10  16  -4    21861.27    23137.33    830.39 o 
  12  16  -4     5614.12     5255.52    387.86 o 
   2  18  -4    10462.77    10438.45    272.31 o 
   4  18  -4     7609.22     8010.92    349.84 o 
   6  18  -4     3313.14     3130.36    343.13 o 
   8  18  -4     9940.03    10349.73    635.48 o 
  10  18  -4     7427.86     7148.38    473.52 o 
  12  18  -4      575.23      532.70    231.52 o 
   0  20  -4     5388.08     4966.90    283.12 o 
   2  20  -4   102551.27   103572.48   1544.23 o 
   4  20  -4    37509.61    37256.83   1038.72 o 
   6  20  -4    11384.36    11258.48    585.73 o 
   8  20  -4     1899.74     2082.41    317.09 o 
  10  20  -4    18954.87    18291.36   1296.97 o 
  12  20  -4     3435.62     3451.11    351.59 o 
   2  22  -4    18210.76    18138.07    394.64 o 
   4  22  -4     4010.20     4004.39    272.84 o 
   6  22  -4    27703.68    25602.67   1433.28 o 
   8  22  -4      550.54      601.52    252.81 o 
  10  22  -4     3873.44     4039.27    435.42 o 
   0  24  -4    77385.55    76040.79   1568.57 o 
   2  24  -4    48826.75    50608.25    891.09 o 
   4  24  -4    10017.76     9648.79    535.36 o 
   6  24  -4     5999.55     5741.29    439.84 o 
   8  24  -4    12653.59    11521.62    872.53 o 
  10  24  -4     9362.50     9373.32   1834.09 o 
   2  26  -4     2617.03     2862.38    235.96 o 
   4  26  -4     3043.97     3101.74    365.72 o 
   6  26  -4    12912.57    12299.00    642.33 o 
   8  26  -4     2551.90     2380.10    346.37 o 
  10  26  -4    10787.36    10620.24    669.93 o 
   0  28  -4    62710.03    64248.96   1649.28 o 
   2  28  -4     7357.51     7651.09    376.82 o 
   4  28  -4    20437.92    21235.64    850.15 o 
   6  28  -4     7573.37     7188.12    518.08 o 
   8  28  -4     4339.95     3394.83    405.68 o 
   2  30  -4    13111.29    12606.08    562.63 o 
   4  30  -4     1979.71     1803.18    317.69 o 
   6  30  -4     5910.77     6063.77    497.49 o 
   8  30  -4     1444.58     1777.41    343.58 o 
   0  32  -4    24297.84    22218.52    885.50 o 
   2  32  -4     8462.68     8810.51    429.50 o 
   4  32  -4     8066.52     8507.33    563.12 o 
   6  32  -4     8542.91     8703.57   1218.91 o 
   2  34  -4     1045.57      804.90    204.47 o 
   4  34  -4     2135.79     2338.50    361.74 o 
   6  34  -4     1295.82     1395.40    339.43 o 
   0  36  -4     1334.35     1960.85    412.51 o 
   2  36  -4      455.82      632.13    203.25 o 
   4  36  -4    21657.61    21545.73   1446.41 o 
   2  38  -4     1016.58      693.26    227.67 o 
   1   1  -3    20914.46    20921.75    325.04 o 
   3   1  -3    22086.37    13438.09   4247.35 o 
   5   1  -3    53358.62    53187.61    735.08 o 
   7   1  -3    69067.46    67960.73   1147.48 o 
   9   1  -3    13087.52    13731.16    406.42 o 
  11   1  -3     2100.62     1979.63    277.67 o 
  13   1  -3     2303.90     1997.76    324.92 o 
   1   3  -3    87660.09    88751.13   1105.38 o 
   3   3  -3   105211.70   102841.35   1457.74 o 
   5   3  -3    23772.88    23823.76    388.41 o 
   7   3  -3    24810.64    25713.35    546.74 o 
   9   3  -3    35306.25    34956.68    829.97 o 
  11   3  -3    23404.50    23446.25    819.14 o 
  13   3  -3     8504.19     8347.03    528.57 o 
   1   5  -3    45140.73    43585.87    604.31 o 
   3   5  -3    66142.04    62415.56    943.20 o 
   5   5  -3   120791.34   120611.37   1594.24 o 
   7   5  -3    10372.38    10420.14    367.79 o 
   9   5  -3     6748.15     7124.08    359.88 o 
  11   5  -3     9139.62     9025.36    498.75 o 
  13   5  -3     4716.00     4368.90    421.39 o 
   1   7  -3   144041.52   143648.92   1798.41 o 
   3   7  -3      746.61     1466.32     91.81 o 
   5   7  -3      709.78      971.11     83.86 o 
   7   7  -3    30237.24    29861.42    776.99 o 
   9   7  -3    42223.48    42019.53   1256.82 o 
  11   7  -3     6202.51     6135.53    426.05 o 
  13   7  -3    10881.90    10130.28    592.27 o 
   1   9  -3   103729.91   104861.69   1335.15 o 
   3   9  -3    32696.92    31879.91    533.74 o 
   5   9  -3    40682.42    41971.52    685.90 o 
   7   9  -3    62627.91    62776.12   1296.11 o 
   9   9  -3    14764.13    15556.29    538.86 o 
  11   9  -3     4388.47     4716.13    334.36 o 
  13   9  -3      894.40      929.73    273.44 o 
   1  11  -3    55337.08    54678.29    752.26 o 
   3  11  -3   115338.73   114339.52   1658.40 o 
   5  11  -3    10354.50    10827.58    300.94 o 
   7  11  -3     4706.59     4377.71    356.44 o 
   9  11  -3    19433.14    19224.96   1018.03 o 
  11  11  -3     8049.79     8091.37    812.68 o 
  13  11  -3     5286.67     4368.86    527.33 o 
   1  13  -3    54104.73    54329.86    765.08 o 
   3  13  -3   120254.14   125876.27   1999.01 o 
   5  13  -3     9033.59     8983.08    331.92 o 
   7  13  -3    16344.59    17241.32   1622.11 o 
   9  13  -3      882.56     1071.35    198.66 o 
  11  13  -3    40107.89    39401.17   2107.14 o 
  13  13  -3     4665.73     4474.89    429.15 o 
   1  15  -3    16809.81    18392.07    344.13 o 
   3  15  -3    89857.06    91528.36   1376.43 o 
   5  15  -3    36109.39    38438.78    939.87 o 
   7  15  -3    14494.79    13444.50   1468.85 o 
   9  15  -3    15686.66    15896.48   1810.46 o 
  11  15  -3    12158.40    11631.62    504.72 o 
  13  15  -3     2844.09     2319.11    352.01 o 
   1  17  -3    78814.93    79873.05   1101.25 o 
   3  17  -3    54247.07    54738.82    872.69 o 
   5  17  -3     6005.67     6294.22    288.13 o 
   7  17  -3     7587.11     7785.72    481.60 o 
   9  17  -3     6905.91     6558.07    474.97 o 
  11  17  -3    10368.13    10879.12    705.17 o 
   1  19  -3    15748.18    15794.08    334.13 o 
   3  19  -3    50475.80    49477.03   1394.34 o 
   5  19  -3    37218.99    37322.43   1311.06 o 
   7  19  -3    31585.75    32271.24   2755.56 o 
   9  19  -3    47113.30    45223.67   3562.91 o 
  11  19  -3      883.25      542.59    275.96 o 
   1  21  -3    12157.72    11593.51    320.56 o 
   3  21  -3    15892.38    16014.65    384.15 o 
   5  21  -3    24439.08    25138.22   1750.78 o 
   7  21  -3    19562.27    18612.97    984.49 o 
   9  21  -3    14632.82    14856.43    713.78 o 
  11  21  -3     4747.17     5102.18    484.06 o 
   1  23  -3    37662.21    39053.94    802.05 o 
   3  23  -3    42868.33    41776.29    825.86 o 
   5  23  -3    53375.16    50278.58   1420.52 o 
   7  23  -3     2372.88     2605.46    352.11 o 
   9  23  -3    13587.92    13043.34    673.89 o 
  11  23  -3     4516.57     4400.78    491.29 o 
   1  25  -3    20478.02    20627.35    535.68 o 
   3  25  -3    19009.44    18807.16    567.73 o 
   5  25  -3    42360.81    42154.32   3696.36 o 
   7  25  -3    14180.83    13847.03   1223.92 o 
   9  25  -3    17355.43    17792.87   2246.36 o 
  11  25  -3     3406.07     3485.22    446.32 o 
   1  27  -3    15826.42    15677.48    494.73 o 
   3  27  -3     7565.19     7662.58    488.54 o 
   5  27  -3     2573.00     3181.53    362.42 o 
   7  27  -3    15624.16    14998.26    713.45 o 
   9  27  -3     1924.39     2019.69    352.35 o 
   1  29  -3     5216.82     5558.45    291.89 o 
   3  29  -3    12693.14    13928.14    533.37 o 
   5  29  -3    11244.49    11628.30    671.76 o 
   7  29  -3     7430.32     7083.74    519.03 o 
   9  29  -3     9608.19     8738.43   1192.17 o 
   1  31  -3    10750.10    10759.64    445.86 o 
   3  31  -3    18222.74    18484.73    849.20 o 
   5  31  -3       55.60       -3.96    200.83 o 
   7  31  -3     2529.10     2921.15    396.16 o 
   1  33  -3     1413.27     1824.62    236.93 o 
   3  33  -3    10380.39    10354.72    472.27 o 
   5  33  -3     5559.31     5538.51    569.59 o 
   7  33  -3      274.67       69.01    249.11 o 
   1  35  -3    14201.61    14167.36    551.41 o 
   3  35  -3     5600.09     5887.07    387.23 o 
   5  35  -3      715.00      770.39    283.93 o 
   1  37  -3    12402.93    12197.86    526.12 o 
   3  37  -3     4920.48     5206.14    489.48 o 
   1  39  -3      677.86      355.40    380.52 o 
   2   0  -2    40377.15    38876.27   1648.61 o 
   6   0  -2    49446.87    51879.63   1248.48 o 
  10   0  -2   109230.02   107593.48   3346.39 o 
  14   0  -2     3210.11     3186.93    557.65 o 
   0   2  -2     1810.29     1147.05     87.72 o 
   2   2  -2    39224.29    43206.70    649.65 o 
   4   2  -2   116110.69   113485.01   1539.09 o 
   6   2  -2    25823.57    27739.28    541.45 o 
   8   2  -2    11329.02    12307.67    357.15 o 
  10   2  -2    22239.71    22953.95    766.45 o 
  12   2  -2    11685.94    11655.40    575.44 o 
  14   2  -2     4067.08     3748.63    419.30 o 
   2   4  -2    25307.56    27670.02    444.86 o 
   4   4  -2     9680.14     8814.48    181.05 o 
   6   4  -2    25921.32    27099.16    531.42 o 
   8   4  -2    12081.79    11962.58    350.49 o 
  10   4  -2     3816.57     3952.26    289.18 o 
  12   4  -2     2211.65     1910.46    290.75 o 
  14   4  -2     7217.79     7351.95    542.36 o 
   0   6  -2   100487.35    98343.32   1716.09 o 
   2   6  -2   372250.63   374012.88   5040.25 o 
   4   6  -2    92601.19    95345.45   1553.67 o 
   6   6  -2    34090.35    35163.23    711.39 o 
   8   6  -2    73301.89    74747.46   1442.37 o 
  10   6  -2    42532.60    44022.24   1009.56 o 
  12   6  -2      131.54      279.14    209.75 o 
  14   6  -2    14064.10    13539.23    931.25 o 
   2   8  -2    32298.02    32277.00    468.04 o 
   4   8  -2    25659.02    25303.32    472.97 o 
   6   8  -2    11529.70    11773.86    374.88 o 
   8   8  -2     7438.24     7053.13    585.71 o 
  10   8  -2    12313.80    12642.58    574.51 o 
  12   8  -2     3686.61     4104.68    535.21 o 
  14   8  -2     6095.51     6440.26    665.79 o 
   0  10  -2   128217.20   128744.78   2298.64 o 
   2  10  -2   121965.42   116349.24   1473.72 o 
   4  10  -2   168759.63   171104.34   2631.15 o 
   6  10  -2     9188.62     8988.99    300.68 o 
   8  10  -2    14696.99    14280.15    652.42 o 
  10  10  -2    34561.16    35057.43   1616.93 o 
  12  10  -2    10661.62    11444.42    584.19 o 
  14  10  -2     9866.89    10415.17    624.24 o 
   2  12  -2     9102.51     9546.94    206.52 o 
   4  12  -2    78703.72    77978.40   1270.59 o 
   6  12  -2       87.07      115.62    166.22 o 
   8  12  -2     7063.04     7277.17    448.37 o 
  10  12  -2    15147.58    15965.70    635.14 o 
  12  12  -2     9498.58    10356.88   1047.51 o 
   0  14  -2    65812.84    65559.51   1236.61 o 
   2  14  -2    38286.37    40515.68    645.68 o 
   4  14  -2    33798.08    33928.88    648.41 o 
   6  14  -2    17029.00    17439.12    647.89 o 
   8  14  -2     2941.96     3457.31    349.07 o 
  10  14  -2      434.56      187.47    217.33 o 
  12  14  -2    31985.06    33356.11   1482.73 o 
   2  16  -2    51003.07    51589.27    739.94 o 
   4  16  -2    78789.81    75887.77   1285.08 o 
   6  16  -2     1014.70     1184.80    234.47 o 
   8  16  -2     6053.61     6214.46    444.00 o 
  10  16  -2    23139.77    23465.00   1830.51 o 
  12  16  -2     8824.75     8820.48    465.00 o 
   0  18  -2    57535.47    59719.55   1421.40 o 
   2  18  -2    48886.29    48089.94    709.66 o 
   4  18  -2   117525.72   112519.47   2111.18 o 
   6  18  -2    12527.49    11953.60    931.49 o 
   8  18  -2    34479.09    33214.79   1064.70 o 
  10  18  -2    12667.71    12706.16    645.82 o 
  12  18  -2    15993.36    15691.16   1145.82 o 
   2  20  -2     9758.47     9743.75    309.09 o 
   4  20  -2    12058.05    11320.11    520.66 o 
   6  20  -2     7987.85     8546.70    487.20 o 
   8  20  -2     7375.40     6686.05    457.49 o 
  10  20  -2     4117.00     4156.24    642.64 o 
  12  20  -2     1699.19     1329.94    388.16 o 
   0  22  -2   122269.91   123790.05   2735.04 o 
   2  22  -2    36447.45    36876.20    763.14 o 
   4  22  -2    94210.29    89842.35   4823.60 o 
   6  22  -2      704.72      755.18    239.56 o 
   8  22  -2    74447.31    70902.30   4608.03 o 
  10  22  -2    11657.63    10622.63   1724.04 o 
  12  22  -2     1954.33     1412.79    348.66 o 
   2  24  -2    12061.61    10779.27    420.97 o 
   4  24  -2     5071.36     5950.61    425.24 o 
   6  24  -2    12247.52    11085.49    595.85 o 
   8  24  -2    13981.27    12840.97    647.02 o 
  10  24  -2      494.10      459.99    265.59 o 
   0  26  -2    37266.63    36692.43   1059.73 o 
   2  26  -2     5523.25     5782.87    283.10 o 
   4  26  -2    28163.50    29130.53    991.65 o 
   6  26  -2    23686.90    22863.67   1556.46 o 
   8  26  -2    10032.85     9723.32    582.78 o 
  10  26  -2     4160.32     4131.60    450.63 o 
   2  28  -2     2847.16     2603.55    314.88 o 
   4  28  -2     1903.41     2173.99    305.23 o 
   6  28  -2     3185.98     3580.30    380.39 o 
   8  28  -2     1559.62     1440.38    301.33 o 
  10  28  -2    15794.56    16121.10    805.78 o 
   0  30  -2    40597.22    40166.55   1179.26 o 
   2  30  -2     4220.77     4431.41    305.53 o 
   4  30  -2     6592.55     6546.86    503.70 o 
   6  30  -2    14402.92    13855.92    771.78 o 
   8  30  -2      704.10      585.34    268.75 o 
   2  32  -2     4731.71     5292.39    335.48 o 
   4  32  -2     8612.16     8678.73    783.72 o 
   6  32  -2     3306.49     3530.51    579.14 o 
   8  32  -2     4916.54     4962.53    476.94 o 
   0  34  -2     8043.13     7760.48    500.20 o 
   2  34  -2    50515.30    50702.11   1179.62 o 
   4  34  -2     1327.74     1232.59    280.74 o 
   6  34  -2     9736.93     9172.13    594.22 o 
   2  36  -2    10135.84     9849.46    535.03 o 
   4  36  -2      106.57      121.28    224.30 o 
   6  36  -2     2661.11     3056.63    421.00 o 
   0  38  -2     4606.40     5555.04    606.35 o 
   2  38  -2    24321.99    23960.73    764.42 o 
   4  38  -2     2034.19     1680.90    342.95 o 
   1   1  -1    16271.38    17157.30    292.61 o 
   3   1  -1    29249.08    30351.49    720.99 o 
   5   1  -1   102855.51    97626.77   1495.28 o 
   7   1  -1    42516.92    44635.37    795.01 o 
   9   1  -1     4166.62     4464.81    280.60 o 
  11   1  -1     9235.61     9108.15    486.00 o 
  13   1  -1    13063.67    13467.83    646.09 o 
   1   3  -1   296271.94   286273.69   3914.20 o 
   3   3  -1    43879.54    45180.38   1139.90 o 
   5   3  -1    26995.86    26218.25    485.87 o 
   7   3  -1    24823.02    25247.36    516.09 o 
   9   3  -1    46686.64    49346.04   1047.41 o 
  11   3  -1    10453.45     9838.21    503.93 o 
  13   3  -1     5937.91     6593.16    485.06 o 
   1   5  -1      105.12      235.95     46.16 o 
   3   5  -1    35775.91    34927.81    683.03 o 
   5   5  -1    20797.40    21355.47    487.45 o 
   7   5  -1   107302.93   108489.27   1693.19 o 
   9   5  -1    24580.25    25403.54    685.72 o 
  11   5  -1     2284.46     2263.02    290.31 o 
  13   5  -1     7999.59     8928.42    536.87 o 
   1   7  -1    30877.86    31759.66    439.63 o 
   3   7  -1   497802.00   463831.06   7873.11 o 
   5   7  -1    92635.63    95227.57   1736.74 o 
   7   7  -1    39910.92    39877.55   1500.36 o 
   9   7  -1    26394.10    27850.88    711.73 o 
  11   7  -1    12502.08    12079.26    561.17 o 
  13   7  -1    14075.80    13899.39    668.61 o 
   1   9  -1    80700.05    79615.70    998.35 o 
   3   9  -1    59553.59    59096.02    964.54 o 
   5   9  -1    20147.64    19734.59    618.49 o 
   7   9  -1    53866.45    53770.13   1663.17 o 
   9   9  -1    12311.72    12228.66    891.74 o 
  11   9  -1    21976.38    21498.26    802.14 o 
  13   9  -1      108.19      138.61    222.03 o 
   1  11  -1    33982.91    33100.95    536.93 o 
   3  11  -1    53034.00    55156.28    916.69 o 
   5  11  -1    14852.06    13997.95    363.22 o 
   7  11  -1    10446.88    10452.58    481.66 o 
   9  11  -1    30450.41    30614.57   2111.49 o 
  11  11  -1    19816.71    19899.55    924.30 o 
  13  11  -1    21364.59    21655.23    848.58 o 
   1  13  -1    49232.64    47284.44    822.54 o 
   3  13  -1     3517.36     3499.28    174.76 o 
   5  13  -1    21314.62    20283.90    486.85 o 
   7  13  -1    52729.34    50185.51   2402.49 o 
   9  13  -1    21226.85    20175.81   1659.59 o 
  11  13  -1    36548.46    36398.86   1757.08 o 
  13  13  -1      701.66      703.07    261.22 o 
   1  15  -1     3618.14     3603.46    161.83 o 
   3  15  -1    77930.29    78581.09   1497.83 o 
   5  15  -1    44986.73    43247.54   1148.66 o 
   7  15  -1    29228.69    29182.18   1027.22 o 
   9  15  -1     4121.36     4199.44    369.14 o 
  11  15  -1    12564.98    12169.49    894.97 o 
  13  15  -1     2569.70     2166.33    340.53 o 
   1  17  -1    24171.26    23611.73    501.57 o 
   3  17  -1    21848.27    23653.97    510.22 o 
   5  17  -1     9942.56     9841.89    468.85 o 
   7  17  -1     3818.83     4300.57    467.65 o 
   9  17  -1     5376.41     5544.51    424.22 o 
  11  17  -1    24943.75    25342.31   2491.77 o 
  13  17  -1     6031.71     5808.44    526.86 o 
   1  19  -1    21760.93    22410.71    616.41 o 
   3  19  -1    28287.77    28296.69    602.59 o 
   5  19  -1    34267.78    33797.46    999.77 o 
   7  19  -1    28086.19    27444.30   2108.62 o 
   9  19  -1    18563.17    18310.86   1196.71 o 
  11  19  -1     8221.69     8673.70    635.00 o 
   1  21  -1      489.33      692.63    104.69 o 
   3  21  -1    63139.37    63114.77   1136.58 o 
   5  21  -1    11239.79    11336.48    441.10 o 
   7  21  -1     1592.42     1636.60    274.84 o 
   9  21  -1     5719.32     6230.22    463.76 o 
  11  21  -1     4226.39     4227.06    611.13 o 
   1  23  -1     4173.63     4426.99    226.77 o 
   3  23  -1    17925.68    17428.64    438.29 o 
   5  23  -1     1077.94     1038.66    195.24 o 
   7  23  -1    15721.65    15578.66   1482.70 o 
   9  23  -1    11057.16    10435.05   1026.26 o 
  11  23  -1      709.56      475.29    262.87 o 
   1  25  -1    75419.87    74126.88   1247.59 o 
   3  25  -1    11722.88    12144.42    441.86 o 
   5  25  -1    39851.67    36934.59   1163.29 o 
   7  25  -1    15832.20    15200.12    681.33 o 
   9  25  -1    19812.42    19503.02   1920.75 o 
  11  25  -1     1022.95     1182.28    320.27 o 
   1  27  -1     1122.40     1448.11    168.50 o 
   3  27  -1     4288.47     4117.38    287.96 o 
   5  27  -1    21917.77    22212.32   1647.18 o 
   7  27  -1     3121.67     3219.07    360.55 o 
   9  27  -1      600.11      862.86    274.84 o 
   1  29  -1     7306.64     7481.01    311.85 o 
   3  29  -1     5768.71     5153.81    413.38 o 
   5  29  -1    40148.69    40374.92   2461.93 o 
   7  29  -1    14671.97    13683.51   1130.82 o 
   9  29  -1     4487.84     4030.69    423.78 o 
   1  31  -1    38694.25    37923.43    808.41 o 
   3  31  -1     6577.40     6489.68    357.63 o 
   5  31  -1     7784.17     7623.53    509.66 o 
   7  31  -1    15831.99    14247.82    729.05 o 
   9  31  -1     6547.28     5792.94    502.39 o 
   1  33  -1     6522.67     6792.51    365.42 o 
   3  33  -1     3926.52     4038.07    398.57 o 
   5  33  -1      330.01      623.21    250.65 o 
   7  33  -1    14672.38    14813.39    737.55 o 
   1  35  -1     5396.92     5632.51    350.05 o 
   3  35  -1    20383.14    20690.48    849.28 o 
   5  35  -1     3321.83     3673.97    585.82 o 
   7  35  -1    12807.48    13459.45    734.70 o 
   1  37  -1     1718.25     1942.94    247.85 o 
   3  37  -1    17307.47    16870.68    777.55 o 
   5  37  -1     6844.09     7191.84    542.83 o 
   1  39  -1     1289.50      996.14    249.80 o 
   3  39  -1     2236.87     2654.37    616.62 o 
   4   0   0    95786.45   102815.22   2175.45 o 
   8   0   0   107047.20   108127.61   2419.25 o 
  12   0   0    34514.18    35293.00   1524.00 o 
   2   2   0     8512.68     8422.02    189.53 o 
   4   2   0    16710.30    17787.96    396.77 o 
   6   2   0    25974.36    27223.93    514.18 o 
   8   2   0     9707.95     9812.11    304.32 o 
  10   2   0     1748.15     1981.16    262.22 o 
  12   2   0     3651.53     3472.26    358.50 o 
  14   2   0    14605.50    14550.43    701.58 o 
   0   4   0   198094.00   192773.42   3898.78 o 
   2   4   0      752.76     1716.22    229.65 o 
   4   4   0    39151.54    41025.70    787.79 o 
   6   4   0    12592.17    14962.10    384.93 o 
   8   4   0    43607.89    46593.88    963.93 o 
  10   4   0     6763.03     6637.78    399.44 o 
  12   4   0    43650.59    44526.08   3613.52 o 
  14   4   0     6630.26     6641.48    516.33 o 
   2   6   0   240758.92   231692.84   5115.74 o 
   4   6   0      791.14      983.52    129.82 o 
   6   6   0    29975.20    30480.62    646.35 o 
   8   6   0    11412.71    11447.90    406.30 o 
  10   6   0      426.24      549.78    172.79 o 
  12   6   0    16254.75    16521.30    691.56 o 
  14   6   0     3178.66     3331.70    402.20 o 
   0   8   0    12349.74    10033.82    253.88 o 
   2   8   0    45595.34    49062.88    914.63 o 
   4   8   0    15485.44    15702.62    485.50 o 
   6   8   0     9611.45    10231.54    462.40 o 
   8   8   0    50631.76    51342.72   1330.37 o 
  10   8   0     2139.57     2581.59    245.32 o 
  12   8   0     4722.39     5200.82    739.56 o 
  14   8   0    17236.01    17128.80    773.54 o 
   2  10   0    33143.23    32313.50    651.78 o 
   4  10   0    21769.94    26909.86    832.66 o 
   6  10   0      750.77      678.54    159.51 o 
   8  10   0    35526.58    33103.17    968.39 o 
  10  10   0      440.69      615.88    183.11 o 
  12  10   0    29761.06    31873.53   2216.05 o 
  14  10   0     2413.62     3069.69    665.55 o 
   0  12   0    14628.52    18129.47    430.42 o 
   2  12   0    62783.17    60374.70    960.32 o 
   4  12   0    95160.84    95915.88   1750.10 o 
   6  12   0   198797.63   186907.38  10436.17 o 
   8  12   0    16618.48    16460.26    635.43 o 
  10  12   0    18608.26    18882.18    899.98 o 
  12  12   0     3387.34     4121.08    388.10 o 
  14  12   0     6633.70     5538.92    511.10 o 
   2  14   0     9020.85     9869.43    229.01 o 
   4  14   0    31750.41    29948.14    650.26 o 
   6  14   0    38561.70    39340.69   2313.69 o 
   8  14   0     1490.75     1479.26    255.25 o 
  10  14   0     9626.93     8604.70   1010.51 o 
  12  14   0     5656.70     6316.94    608.34 o 
   0  16   0    16817.47    14747.04    402.44 o 
   2  16   0    56576.39    57494.20    877.11 o 
   4  16   0     3795.98     3515.79    195.72 o 
   6  16   0   166878.69   161146.17  10407.04 o 
   8  16   0     8472.76     8208.09    476.94 o 
  10  16   0    40488.46    40145.87   2628.80 o 
  12  16   0      309.06      644.80    262.37 o 
   2  18   0     2825.94     2738.05    139.57 o 
   4  18   0        7.28      118.35     88.05 o 
   6  18   0    12940.91    11974.75    850.80 o 
   8  18   0    58243.41    52927.27   2479.60 o 
  10  18   0     1302.88     1227.07    277.16 o 
  12  18   0     5459.50     5907.51    870.62 o 
   0  20   0    15786.46    16267.60    464.33 o 
   2  20   0    15853.46    15698.02    350.57 o 
   4  20   0    13843.29    13369.33    854.62 o 
   6  20   0     8576.68     8780.67    482.88 o 
   8  20   0       63.41      252.00    258.53 o 
  10  20   0    19975.40    19796.93   1176.18 o 
  12  20   0     2443.98     1972.83    348.02 o 
   2  22   0    42546.82    42056.33    722.46 o 
   4  22   0     8695.82     8783.86    375.95 o 
   6  22   0     4293.49     4230.08    305.43 o 
   8  22   0     1194.10      875.95    250.69 o 
  10  22   0     8529.60     7986.85    886.37 o 
  12  22   0     2356.10     2710.37    474.34 o 
   0  24   0     2707.09     3644.29    248.92 o 
   2  24   0    53936.45    54690.80    901.12 o 
   4  24   0     9272.80     8941.81    392.50 o 
   6  24   0     2000.12     1963.30    233.05 o 
   8  24   0      992.25      760.92    196.39 o 
  10  24   0     7152.49     6130.61   1069.23 o 
   2  26   0     1050.22     1558.74    174.07 o 
   4  26   0     9111.75     8557.48    630.94 o 
   6  26   0     7005.55     6659.08    452.72 o 
   8  26   0     4150.18     4254.67    407.27 o 
  10  26   0      256.28        2.12    227.06 o 
   0  28   0   262132.67   259681.44   5531.69 o 
   2  28   0     8235.53     8161.11    315.63 o 
   4  28   0    19396.97    19143.27    829.32 o 
   6  28   0    28676.99    27684.38   1010.27 o 
   8  28   0    26243.54    24501.11   1578.66 o 
  10  28   0     7038.56     6560.77    527.21 o 
   2  30   0       28.68      215.42    140.55 o 
   4  30   0     6450.00     6666.83    940.08 o 
   6  30   0     5394.79     5360.11    445.34 o 
   8  30   0       21.20       90.07    214.38 o 
   0  32   0    41933.25    42596.34   1247.08 o 
   2  32   0     9946.05    10999.76    448.48 o 
   4  32   0    44871.66    43471.86   2246.13 o 
   6  32   0     9965.48    10481.62    599.24 o 
   8  32   0     5042.50     4696.90    452.66 o 
   2  34   0    13394.70    13850.94    518.58 o 
   4  34   0      640.16     1009.92    270.39 o 
   6  34   0     2204.00     2041.73    335.37 o 
   0  36   0      136.80       -1.31    177.09 o 
   2  36   0     3300.00     3102.38    287.30 o 
   4  36   0     1358.80      960.60    270.27 o 
   6  36   0     1481.15     1545.05    329.58 o 
   2  38   0     4014.92     4679.01    342.11 o 
   4  38   0     1312.81      950.42    297.26 o 
   0  40   0     4101.57     3215.09    499.40 o 
   2  40   0     7638.15     8211.57    446.54 o 
   1   1   1    17253.42    17853.95    512.30 o 
   3   1   1    33166.09    33156.51    759.37 o 
   5   1   1   102548.80    98009.82   1487.57 o 
   7   1   1    44035.80    46839.37    810.59 o 
   9   1   1     4264.05     4441.07    322.77 o 
  11   1   1    10927.60    11335.75    531.10 o 
  13   1   1    12500.79    13359.37    634.26 o 
   1   3   1   293188.41   283229.63   9776.58 o 
   3   3   1    47613.84    48294.32   1070.09 o 
   5   3   1    24924.62    23668.94    732.09 o 
   7   3   1    24947.76    24602.21    489.24 o 
   9   3   1    48245.59    48887.46   1023.89 o 
  11   3   1     9526.79     8863.08    498.93 o 
  13   3   1     5267.16     5330.10    799.95 o 
   1   5   1      114.30       99.73     54.45 o 
   3   5   1    31834.57    31058.33    741.53 o 
   5   5   1    23841.16    26292.63    874.67 o 
   7   5   1   109901.81   109959.98   3069.95 o 
   9   5   1    21754.44    22012.32    590.38 o 
  11   5   1     1218.65     1173.17    437.58 o 
  13   5   1     7600.91     7795.27    498.46 o 
   1   7   1    32040.66    32472.65    539.00 o 
   3   7   1   485920.31   465797.72   9386.24 o 
   5   7   1    95657.76   102951.02   5194.81 o 
   7   7   1    37485.75    37638.07   1000.13 o 
   9   7   1    26568.65    27344.18    800.54 o 
  11   7   1    11449.16    12181.11   1058.25 o 
  13   7   1    16218.53    16580.15   1274.53 o 
   1   9   1    74049.17    71200.95   1048.37 o 
   3   9   1    61127.82    60551.66   1364.87 o 
   5   9   1    19021.79    19284.52   1445.69 o 
   7   9   1    48619.72    48103.41   1327.29 o 
   9   9   1    10818.51    10545.59   1148.73 o 
  11   9   1    22337.18    21940.66    773.04 o 
  13   9   1      185.42      221.31    225.72 o 
   1  11   1    41034.46    40029.87    601.61 o 
   3  11   1    53870.46    55915.03   1297.23 o 
   5  11   1    18643.47    18555.75   1015.52 o 
   7  11   1     9854.12    10106.65    456.27 o 
   9  11   1    26283.52    25092.63   1868.95 o 
  11  11   1    20397.28    21185.69    875.25 o 
  13  11   1    23759.19    23477.90   2915.50 o 
   1  13   1    55564.47    52553.14    715.63 o 
   3  13   1     1814.00     1456.29    143.04 o 
   5  13   1    21084.24    21896.59    753.40 o 
   7  13   1    48593.00    46009.60   2355.46 o 
   9  13   1    23690.93    23320.32   2027.46 o 
  11  13   1    37257.23    36290.60   2259.26 o 
  13  13   1      981.14     1044.11    280.44 o 
   1  15   1     3922.47     3543.65    132.78 o 
   3  15   1    80219.78    79531.84   1340.66 o 
   5  15   1    46201.52    46219.95   1535.45 o 
   7  15   1    30835.20    31400.67   1136.31 o 
   9  15   1     5983.91     5710.83    427.07 o 
  11  15   1    13058.21    12990.27    929.34 o 
  13  15   1     2018.46     2343.52    555.98 o 
   1  17   1    28069.45    26493.15   1044.44 o 
   3  17   1    22843.05    23942.37    674.31 o 
   5  17   1    11789.09    12114.71    433.02 o 
   7  17   1     4639.38     4784.39    378.13 o 
   9  17   1     3769.97     4601.11    387.13 o 
  11  17   1    26012.82    24733.24   2045.84 o 
  13  17   1     6911.52     7723.39   1492.25 o 
   1  19   1    18006.43    19004.32    559.47 o 
   3  19   1    29389.14    29088.46    693.83 o 
   5  19   1    33634.24    33066.29    824.95 o 
   7  19   1    25447.17    24199.45    821.48 o 
   9  19   1    18378.63    17944.06    723.45 o 
  11  19   1     8678.62     8705.14    545.14 o 
   1  21   1     1053.28     1293.63    114.87 o 
   3  21   1    59675.73    60010.45   1112.31 o 
   5  21   1    11555.11    12053.20    454.06 o 
   7  21   1     1925.19     2341.61    243.85 o 
   9  21   1     5856.03     6076.29    448.72 o 
  11  21   1     3476.11     3088.57    376.05 o 
   1  23   1     3893.55     4068.63    183.26 o 
   3  23   1    15413.53    15390.09    482.58 o 
   5  23   1      554.69      655.31    183.72 o 
   7  23   1    16691.76    15434.26    554.85 o 
   9  23   1    10364.78    10381.42    480.87 o 
  11  23   1      939.07      767.01    278.20 o 
   1  25   1    70617.44    69564.02   1049.06 o 
   3  25   1    11820.13    12425.11    460.98 o 
   5  25   1    41758.04    40742.36   1005.44 o 
   7  25   1    15305.47    14658.62    556.78 o 
   9  25   1    20390.22    19783.68    693.58 o 
  11  25   1     1172.19     1238.47    266.24 o 
   1  27   1      743.24      992.93    131.58 o 
   3  27   1     5832.92     6040.27    341.68 o 
   5  27   1    24735.33    24583.43    729.82 o 
   7  27   1     3140.54     2873.81    569.44 o 
   9  27   1      818.66     1006.78    236.97 o 
   1  29   1     8221.44     8358.49    313.15 o 
   3  29   1     7312.74     7256.53    439.36 o 
   5  29   1    41850.31    40170.54   1216.85 o 
   7  29   1    15691.16    14941.05    889.24 o 
   9  29   1     4183.21     4330.99    436.20 o 
   1  31   1    38602.86    37771.44    791.87 o 
   3  31   1     8158.87     8203.49    480.63 o 
   5  31   1     6569.27     6481.10    767.73 o 
   7  31   1    14483.68    13293.11   1239.44 o 
   9  31   1     7199.21     7373.75    602.77 o 
   1  33   1     7852.01     8056.27    330.53 o 
   3  33   1     3569.80     3164.32    350.44 o 
   5  33   1      195.37      441.08    238.86 o 
   7  33   1    14396.20    15128.80    773.22 o 
   1  35   1     5238.33     4857.96    321.11 o 
   3  35   1    20135.49    19874.21    809.28 o 
   5  35   1     2963.86     2828.68    374.08 o 
   7  35   1    11395.22    11044.83    856.29 o 
   1  37   1     1104.28     1439.04    218.25 o 
   3  37   1    17455.05    17760.46    785.39 o 
   5  37   1     5455.82     5554.43    491.63 o 
   1  39   1     1687.60     1556.04    244.92 o 
   3  39   1     1761.95     1762.98    327.30 o 
   6   0   2    51487.83    54102.04   1254.37 o 
  10   0   2   113479.60   116384.63   3542.14 o 
  14   0   2     2954.49     2765.34    518.02 o 
   0   2   2     1558.63     1099.40    118.60 o 
   2   2   2    44946.17    48313.80   1258.54 o 
   4   2   2   112092.38   109394.87   3113.88 o 
   6   2   2    26603.93    27617.86    596.65 o 
   8   2   2    11359.34    11934.07    381.27 o 
  10   2   2    19556.53    20451.42    697.44 o 
  12   2   2    10805.64    10120.47    525.31 o 
  14   2   2     3488.42     3188.23    380.86 o 
   2   4   2    26078.06    28549.07    695.79 o 
   4   4   2     9711.80     8856.07    405.83 o 
   6   4   2    24409.93    25072.08    551.82 o 
   8   4   2    12735.19    13083.73    631.45 o 
  10   4   2     4728.60     5268.00    365.36 o 
  12   4   2     2372.99     2393.56    309.08 o 
  14   4   2     6707.71     7507.32    514.49 o 
   0   6   2    90328.54    88420.17   1967.20 o 
   2   6   2   366486.50   359040.91   7659.69 o 
   4   6   2    84933.05    85272.10   2527.10 o 
   6   6   2    41147.54    43318.54   1560.76 o 
   8   6   2    72755.09    73051.20   2824.55 o 
  10   6   2    43127.35    44298.01   2195.76 o 
  12   6   2      441.71      543.10    216.04 o 
  14   6   2    14384.51    14303.58    700.43 o 
   2   8   2    33774.66    33618.56    822.47 o 
   4   8   2    25141.66    24683.42    654.65 o 
   6   8   2    11893.90    12427.28    453.60 o 
   8   8   2     7875.46     7070.43    578.90 o 
  10   8   2    11150.07    10846.28    424.40 o 
  12   8   2     3805.72     4349.19    384.97 o 
  14   8   2     6975.05     7621.08    988.31 o 
   0  10   2   134077.84   136120.50   2900.65 o 
   2  10   2   123841.49   115528.24   2541.69 o 
   4  10   2   165906.59   168446.36   3578.56 o 
   6  10   2     8574.58     8309.29    381.42 o 
   8  10   2    16927.02    17166.22   1037.48 o 
  10  10   2    33321.40    32212.27   2356.18 o 
  12  10   2    10392.82    10204.80   1176.42 o 
  14  10   2     9586.31     9521.17    613.27 o 
   2  12   2     9830.41    10158.40    360.82 o 
   4  12   2    77726.94    76342.87   1517.66 o 
   6  12   2      169.75      196.52    150.90 o 
   8  12   2     6129.53     5705.83    379.06 o 
  10  12   2    16318.63    16687.26    731.44 o 
  12  12   2     9065.16     9575.67   1110.77 o 
   0  14   2    54900.77    55199.46   1366.05 o 
   2  14   2    41091.44    41369.55    868.76 o 
   4  14   2    40348.67    41028.19    882.50 o 
   6  14   2    16656.11    16661.05   1492.48 o 
   8  14   2     2327.15     2902.02    294.13 o 
  10  14   2      716.61      405.45    209.27 o 
  12  14   2    32763.81    30812.20   1383.15 o 
   2  16   2    51273.19    51070.40   1068.19 o 
   4  16   2    78628.82    76945.75   1538.32 o 
   6  16   2      909.56     1147.20    221.97 o 
   8  16   2     4864.40     4758.18    367.52 o 
  10  16   2    22889.55    22000.89   1857.49 o 
  12  16   2     8014.67     7243.11    694.44 o 
   0  18   2    58309.75    58615.47   1199.32 o 
   2  18   2    49341.74    48088.86   1034.34 o 
   4  18   2   117074.07   114456.99   2215.69 o 
   6  18   2    12317.32    11096.84    432.34 o 
   8  18   2    39139.97    38720.67   2809.98 o 
  10  18   2    12172.08    12149.00    597.09 o 
  12  18   2    16084.10    15890.72   1737.17 o 
   2  20   2     9016.31     8822.92    292.57 o 
   4  20   2    11488.40    11123.03    337.83 o 
   6  20   2     7653.81     7340.36    374.18 o 
   8  20   2     7249.88     7267.24    386.42 o 
  10  20   2     3785.26     4486.36    405.92 o 
  12  20   2     1488.05     1176.86    311.70 o 
   0  22   2   121380.06   121413.96   2335.21 o 
   2  22   2    36974.09    37174.13    724.89 o 
   4  22   2    92530.59    87230.43   3352.58 o 
   6  22   2     1087.75     1076.22    222.61 o 
   8  22   2    73160.51    69959.45   1563.02 o 
  10  22   2    12187.55    11359.52    772.72 o 
  12  22   2     2902.92     2379.81    401.53 o 
   2  24   2    12547.58    10515.62    996.20 o 
   4  24   2     5079.44     5704.53    334.21 o 
   6  24   2    12273.56    11038.96    459.87 o 
   8  24   2    14857.60    14402.68    558.84 o 
  10  24   2      429.95      335.67    198.33 o 
   0  26   2    34573.29    35150.28    875.82 o 
   2  26   2     7732.37     7502.00    384.78 o 
   4  26   2    23727.43    24026.89    700.37 o 
   6  26   2    26708.67    26794.41    777.68 o 
   8  26   2    10102.68    10335.68    482.30 o 
  10  26   2     4703.61     4456.61    372.40 o 
   2  28   2     2444.92     2432.51    174.15 o 
   4  28   2     2017.47     2427.87    256.28 o 
   6  28   2     3501.35     3892.85    390.21 o 
   8  28   2     1194.29      903.64    224.08 o 
  10  28   2    15913.22    16460.45   1033.70 o 
   0  30   2    39606.40    38523.33   1129.99 o 
   2  30   2     6246.46     5731.38    369.65 o 
   4  30   2     7990.68     7686.23    467.18 o 
   6  30   2    14938.89    15991.41    701.07 o 
   8  30   2      369.49      451.65    241.94 o 
   2  32   2     4608.94     4775.07    301.62 o 
   4  32   2     8564.00     9251.18    522.64 o 
   6  32   2     3134.59     3205.91    393.41 o 
   8  32   2     4687.38     4313.40    437.23 o 
   0  34   2     8216.70     7757.54    464.50 o 
   2  34   2    49718.14    47833.26   1389.16 o 
   4  34   2     1080.88     1142.68    264.27 o 
   6  34   2     9041.19     8313.09    534.91 o 
   2  36   2    10442.38    10305.47    559.61 o 
   4  36   2      108.60      -23.66    200.66 o 
   6  36   2     3141.50     3363.25    402.26 o 
   0  38   2     4931.57     4883.28    539.03 o 
   2  38   2    22807.81    22666.29    908.81 o 
   4  38   2     1584.65     1642.11    308.79 o 
   1   1   3    26121.37    25131.85    496.00 o 
   5   1   3    48561.32    47367.98   1506.33 o 
   7   1   3    67382.49    66891.36   1093.49 o 
   9   1   3    12227.72    12295.54    493.91 o 
  11   1   3     3240.93     3675.43    328.31 o 
  13   1   3     2270.98     2414.34    323.76 o 
   1   3   3    85310.78    85213.24   1854.65 o 
   3   3   3    93449.12    92510.13   2603.49 o 
   5   3   3    24049.04    24390.61    855.10 o 
   7   3   3    21704.03    22075.11    530.33 o 
   9   3   3    33592.74    33960.80    925.74 o 
  11   3   3    26064.29    26280.08    974.22 o 
  13   3   3     8724.95     9171.34    521.32 o 
   1   5   3    49370.81    47231.77    794.67 o 
   3   5   3    76092.31    71190.63   1569.44 o 
   5   5   3   120380.60   118074.77   3331.11 o 
   7   5   3     8948.30     8859.16    389.09 o 
   9   5   3     8115.83     8173.27    345.25 o 
  11   5   3     6510.35     6159.84    399.46 o 
  13   5   3     5313.46     5566.78    437.16 o 
   1   7   3   152412.58   148378.00   2407.38 o 
   3   7   3      800.59     1568.12    237.05 o 
   5   7   3      315.27      586.30    167.10 o 
   7   7   3    32389.56    32414.44   1938.65 o 
   9   7   3    44623.07    44346.39   2525.19 o 
  11   7   3     5934.92     5671.62    388.50 o 
  13   7   3     9568.87     9381.99    537.63 o 
   1   9   3   101811.73   100858.77   1936.42 o 
   3   9   3    28348.12    27165.06    749.86 o 
   5   9   3    40625.38    41179.38   1327.77 o 
   7   9   3    60210.75    59228.97   1441.25 o 
   9   9   3    15603.32    16349.97    629.12 o 
  11   9   3     3376.87     3491.08    339.09 o 
  13   9   3     1037.49     1206.21    277.14 o 
   1  11   3    51354.09    50405.57   1048.14 o 
   3  11   3   121430.68   117357.73   2615.54 o 
   5  11   3    12530.67    13124.97    402.87 o 
   7  11   3     5403.49     5535.74    347.51 o 
   9  11   3    23645.93    23162.79    971.12 o 
  11  11   3     7721.07     8055.88    629.27 o 
  13  11   3     6456.82     5916.82    644.07 o 
   1  13   3    53256.72    52482.62    894.48 o 
   3  13   3   113890.38   115127.89   2616.31 o 
   5  13   3     8902.63     8738.54    343.56 o 
   7  13   3    14508.21    14761.45    563.06 o 
   9  13   3     1113.99     1317.66    302.22 o 
  11  13   3    38947.95    35758.25   2851.05 o 
  13  13   3     4116.76     4347.01    438.29 o 
   1  15   3    16676.80    17604.52    389.30 o 
   3  15   3    89104.09    87180.09   2032.89 o 
   5  15   3    37278.00    40130.34    918.30 o 
   7  15   3    12919.81    12465.87    530.78 o 
   9  15   3    17618.97    16869.74   1572.46 o 
  11  15   3    10669.29    10033.88    554.42 o 
  13  15   3     2399.09     2082.58    343.43 o 
   1  17   3    80061.07    80573.02   1327.02 o 
   3  17   3    58516.34    56893.73   1172.06 o 
   5  17   3     7739.21     8490.68    364.27 o 
   7  17   3     7721.69     8340.90    387.11 o 
   9  17   3     8358.60     7729.49    462.56 o 
  11  17   3     9672.11     8267.21    676.30 o 
   1  19   3    14798.44    14983.35    381.37 o 
   3  19   3    47179.12    45671.70   1024.12 o 
   5  19   3    36061.13    35694.79    873.96 o 
   7  19   3    29987.88    29629.67   1706.26 o 
   9  19   3    45139.25    42497.29   1858.88 o 
  11  19   3     1325.05     1100.67    278.57 o 
   1  21   3    13664.40    13668.67    335.60 o 
   3  21   3    16960.22    17925.35    531.25 o 
   5  21   3    21315.42    21918.03    640.70 o 
   7  21   3    21362.74    20702.58    652.20 o 
   9  21   3    15909.47    15585.13    701.31 o 
  11  21   3     5542.70     5751.15    520.67 o 
   1  23   3    41827.66    42127.32    670.78 o 
   3  23   3    45986.45    45575.01   1049.48 o 
   5  23   3    51906.50    50238.65   1158.81 o 
   7  23   3     1711.55     1614.79    230.49 o 
   9  23   3    14061.79    13441.52    803.63 o 
  11  23   3     3919.67     3645.86    347.66 o 
   1  25   3    22310.00    22310.89    440.06 o 
   3  25   3    16221.92    15019.92    442.86 o 
   5  25   3    42001.33    42235.52   1163.39 o 
   7  25   3    13272.44    13129.04    526.52 o 
   9  25   3    15390.50    15064.52    596.74 o 
  11  25   3     4020.19     3882.25    360.30 o 
   1  27   3    15707.94    15739.78    369.78 o 
   3  27   3     9524.45     8656.73    395.59 o 
   5  27   3     1893.51     1927.36    241.33 o 
   7  27   3    15352.12    14619.28    578.31 o 
   9  27   3     1650.41     1480.91    250.38 o 
   1  29   3     6125.66     6288.75    241.04 o 
   3  29   3    11076.71    11633.46    472.96 o 
   5  29   3    10603.31    10571.14    471.75 o 
   7  29   3     7446.37     7656.03    421.12 o 
   9  29   3    10086.12     9851.39    687.00 o 
   1  31   3     9391.62     9929.27    309.82 o 
   3  31   3    15513.81    15466.44    569.76 o 
   5  31   3       55.58      199.79    177.51 o 
   7  31   3     2410.68     2000.39    374.62 o 
   1  33   3     1513.03     1561.53    181.03 o 
   3  33   3    12307.80    12544.10    596.76 o 
   5  33   3     6819.58     7593.72    828.84 o 
   7  33   3      366.83      310.34    408.69 o 
   1  35   3    14540.37    14868.54    660.71 o 
   3  35   3     4399.51     4757.23    670.81 o 
   5  35   3     1098.19     1463.84    505.13 o 
   1  37   3    12327.40    11972.34    964.91 o 
   3  37   3     4159.16     4156.13    664.60 o 
   1  39   3      636.48     1071.38    434.47 o 
   0   0   4   265280.72   262191.13   9171.18 o 
   8   0   4     6955.63     6829.25    357.24 o 
  12   0   4    60505.05    61722.76   2209.12 o 
   2   2   4    53812.18    52244.93   1023.34 o 
   4   2   4    11317.96    11836.74    456.43 o 
   6   2   4    27579.58    27721.24    984.49 o 
   8   2   4     2366.05     2482.97    198.15 o 
  10   2   4     7848.32     8024.52    415.93 o 
  12   2   4      537.32      534.87    212.99 o 
  14   2   4     2909.31     3594.38    391.01 o 
   0   4   4   261622.16   258969.50   6725.80 o 
   2   4   4    12252.84    12267.90    293.48 o 
   4   4   4     9426.85    10040.98    376.00 o 
   6   4   4    37425.06    37365.57   1207.45 o 
   8   4   4    58265.18    60337.86   1474.13 o 
  10   4   4    12715.25    12706.02    524.57 o 
  12   4   4    13253.66    13636.98    598.75 o 
   2   6   4    71005.84    68213.37   1203.49 o 
   4   6   4    26540.05    25937.95    704.76 o 
   6   6   4     5394.04     4895.21    363.81 o 
   8   6   4    32699.28    30836.82    883.88 o 
  10   6   4    16181.80    16297.75    703.99 o 
  12   6   4     9451.85     9106.79   1061.59 o 
   0   8   4    67625.60    75556.63   3120.56 o 
   2   8   4   117902.66   123147.90   2007.69 o 
   4   8   4   154308.34   151583.13   3278.32 o 
   6   8   4    27135.58    28225.90   1013.61 o 
   8   8   4    22830.24    23910.04    754.41 o 
  10   8   4     1698.19     1572.40    255.93 o 
  12   8   4     6286.01     5962.37    425.41 o 
   2  10   4    64587.77    65997.02   1208.25 o 
   4  10   4    18029.81    16389.25    539.65 o 
   6  10   4     9372.58     9597.11    438.83 o 
   8  10   4    12459.44    12332.97   1051.33 o 
  10  10   4    20971.59    20816.00   1437.58 o 
  12  10   4     5020.73     5107.18    402.61 o 
   0  12   4     8049.29     8210.85    337.79 o 
   2  12   4    51275.94    51105.57    951.14 o 
   4  12   4     6669.07     7699.91    353.69 o 
   6  12   4   127031.10   123479.35   2359.30 o 
   8  12   4    21367.41    21275.33   1363.81 o 
  10  12   4    15559.99    16098.31    655.36 o 
  12  12   4       86.13      243.41    200.88 o 
   2  14   4    79263.97    79851.73   1605.45 o 
   4  14   4    24808.38    26233.96    764.04 o 
   6  14   4    13950.60    14640.87    545.70 o 
   8  14   4     4833.88     4623.89    306.88 o 
  10  14   4     2415.56     2686.29    322.17 o 
  12  14   4     1473.42     1488.19    388.64 o 
   0  16   4    11126.80    10982.77    407.35 o 
   2  16   4    99976.58   105750.77   2127.12 o 
   4  16   4    38152.14    37550.73   1428.27 o 
   6  16   4   105323.97   103275.71   2048.20 o 
   8  16   4    12988.05    13167.27    496.04 o 
  10  16   4    22600.10    21822.03    957.03 o 
  12  16   4     5344.77     5248.52    574.36 o 
   2  18   4     9742.77     9181.80    363.20 o 
   4  18   4     7721.96     8137.97    412.35 o 
   6  18   4     3854.85     3486.38    266.46 o 
   8  18   4    10073.16    10333.27    444.54 o 
  10  18   4     8013.94     7318.58    504.01 o 
  12  18   4      636.74      681.35    309.02 o 
   0  20   4     5480.83     4982.99    312.82 o 
   2  20   4   105285.42   105266.77   2102.24 o 
   4  20   4    39783.66    38979.58    922.13 o 
   6  20   4    10742.51    10880.78    438.53 o 
   8  20   4     1633.88     1915.00    239.66 o 
  10  20   4    17983.96    16578.74    911.09 o 
  12  20   4     3939.43     3704.89    491.46 o 
   2  22   4    18673.98    18012.96    565.96 o 
   4  22   4     3986.45     4075.22    277.73 o 
   6  22   4    28218.94    27033.21    755.11 o 
   8  22   4      504.68      510.90    193.22 o 
  10  22   4     3047.35     3405.10    441.72 o 
   0  24   4    71288.75    70834.03   1799.46 o 
   2  24   4    53631.04    55033.07   1079.24 o 
   4  24   4     9005.03     8733.55    393.19 o 
   6  24   4     8840.12     9023.15    509.21 o 
   8  24   4    11788.71    11648.67   1027.22 o 
  10  24   4     9960.88     9913.42    696.39 o 
   2  26   4     2809.47     3191.29    231.00 o 
   4  26   4     3264.30     3494.35    398.48 o 
   6  26   4    12074.66    11863.34    695.73 o 
   8  26   4     2627.21     3223.77    533.30 o 
  10  26   4    10400.07    10809.32    745.59 o 
   0  28   4    56692.88    56203.70   1794.00 o 
   2  28   4     5894.91     5988.57    360.49 o 
   4  28   4    18989.50    19541.23    892.00 o 
   6  28   4     9244.42     9109.16    619.83 o 
   8  28   4     2768.89     2625.53    424.41 o 
   2  30   4    12546.66    12444.00    522.76 o 
   4  30   4     1896.74     1604.53    331.98 o 
   6  30   4     6360.60     6984.72    573.22 o 
   8  30   4     1635.60     2337.31    422.00 o 
   0  32   4    26860.49    26139.95   1018.00 o 
   2  32   4     7990.21     8071.49    581.06 o 
   4  32   4     7791.53     7726.63    593.62 o 
   6  32   4     8479.23     8829.73    655.39 o 
   2  34   4     1151.39     1137.74    428.27 o 
   4  34   4     1912.49     2171.41    537.12 o 
   6  34   4     1177.53     1641.45    524.71 o 
   0  36   4      921.35     1447.60    441.16 o 
   2  36   4      452.11      728.58    418.72 o 
   4  36   4    24006.65    23374.13   1489.62 o 
   2  38   4     1028.24      822.16    453.57 o 
   1   1   5    48286.80    48378.32    947.68 o 
   3   1   5    53252.52    54767.23   1593.62 o 
   5   1   5    96831.91    96334.42   2202.25 o 
   7   1   5    78118.89    78048.57   1639.10 o 
   9   1   5     7325.24     7640.74    382.77 o 
  11   1   5     2699.36     2698.99    295.11 o 
  13   1   5      348.57      177.46    202.53 o 
   1   3   5     3577.70     3575.84    208.39 o 
   3   3   5    44314.01    42319.68    898.78 o 
   5   3   5    53483.43    52868.68   1319.66 o 
   7   3   5     8829.08     9217.02    546.19 o 
   9   3   5    12536.90    12999.04    501.64 o 
  11   3   5    10027.15    10240.27    532.11 o 
  13   3   5    37819.38    37649.52   1382.19 o 
   1   5   5    13010.57    15034.16    485.35 o 
   3   5   5    34744.38    35783.51    737.97 o 
   5   5   5   101128.73   101307.24   2265.39 o 
   7   5   5    20064.30    19702.60    813.08 o 
   9   5   5     3673.94     3854.82    249.42 o 
  11   5   5     6517.12     6587.85    401.04 o 
  13   5   5     4078.76     4458.13    395.06 o 
   1   7   5    40870.87    42300.47   1001.66 o 
   3   7   5    14073.83    14283.02    378.04 o 
   5   7   5      653.60      358.59    142.37 o 
   7   7   5     4204.13     4677.02    393.89 o 
   9   7   5    43861.83    43438.00   1994.04 o 
  11   7   5      696.25      827.12    217.50 o 
  13   7   5     4593.78     4823.24    408.69 o 
   1   9   5    58359.29    60826.43   1429.57 o 
   3   9   5    33526.65    34301.79    728.10 o 
   5   9   5    38566.61    38280.48   1043.49 o 
   7   9   5    58277.03    56596.44   1462.35 o 
   9   9   5    13380.82    12978.66    614.71 o 
  11   9   5    15874.05    15822.75    629.66 o 
  13   9   5     1054.32     1276.68    402.48 o 
   1  11   5    66416.23    66784.48   1137.97 o 
   3  11   5    22432.01    22169.78    536.80 o 
   5  11   5    16814.93    16645.80    563.86 o 
   7  11   5     6864.68     6789.29    400.46 o 
   9  11   5     5024.53     4496.02    348.13 o 
  13  11   5    16348.40    18915.30   1120.08 o 
   1  13   5    75425.16    74797.47   1487.34 o 
   3  13   5     4730.33     5234.07    284.92 o 
   5  13   5    23753.50    24645.51    755.64 o 
   7  13   5    47728.57    45168.97   1554.23 o 
   9  13   5    10117.45     9862.79    459.19 o 
   1  15   5    42600.11    42401.24    939.67 o 
   3  15   5     1356.06     1357.56    183.04 o 
   5  15   5    40850.57    39735.57   1089.88 o 
   7  15   5    15385.20    17222.63    777.05 o 
   9  15   5    14836.05    14688.40   1407.50 o 
  11  15   5     2666.47     2778.62    414.51 o 
   1  17   5    92752.73    90958.28   2593.23 o 
   3  17   5    19178.06    20173.36   1240.39 o 
   5  17   5    41756.17    38764.00   1933.64 o 
   7  17   5     5780.95     5476.46    463.38 o 
   9  17   5      827.50      658.62    346.62 o 
  11  17   5    11013.00    10050.08    695.16 o 
   1  19   5     9317.82     9352.39    619.02 o 
   3  19   5    40387.92    38790.26   1931.25 o 
   5  19   5    28387.74    26328.07   1509.67 o 
   7  19   5    13825.27    13381.04   1024.59 o 
   9  19   5     2135.23     2353.15    379.60 o 
  11  19   5     3125.05     2670.32    426.60 o 
   1  21   5     5815.09     5941.09    520.38 o 
   3  21   5     8605.25     8387.22    831.23 o 
   5  21   5     3405.23     2563.91    357.77 o 
   7  21   5     2211.05     2578.57    364.15 o 
   9  21   5     9634.33    10287.56   1193.13 o 
  11  21   5     4032.60     3793.58    503.62 o 
   1  23   5     8497.88     8604.29    603.18 o 
   3  23   5    21443.78    21755.60   1375.99 o 
   5  23   5     6170.71     5907.66    481.14 o 
   7  23   5     6790.04     7019.71    544.29 o 
   9  23   5     7455.53     7552.09   1116.26 o 
   1  25   5    12860.57    12658.61    731.08 o 
   3  25   5     7225.02     7389.15    512.89 o 
   5  25   5    24976.64    24178.87   1010.37 o 
   7  25   5     1204.81     1080.18    319.57 o 
   9  25   5     1600.31     1612.96    383.22 o 
   1  27   5    24618.92    24687.88    825.53 o 
   3  27   5     3884.06     4103.00    436.62 o 
   5  27   5     6287.11     6523.17    522.10 o 
   7  27   5    11444.38    11599.54    729.39 o 
   9  27   5     1660.19     1780.93    394.45 o 
   1  29   5    13150.54    13509.49    491.77 o 
   3  29   5     1357.02     1621.07    336.60 o 
   5  29   5     6980.74     7126.32    570.19 o 
   7  29   5    16328.07    17062.95    906.10 o 
   1  31   5    19156.24    19541.60    628.45 o 
   3  31   5    11501.07    11391.13    693.22 o 
   5  31   5    11506.52    11372.08    732.57 o 
   7  31   5    10819.98    12115.64   1180.71 o 
   1  33   5     3749.48     3632.57    296.58 o 
   3  33   5     7947.88     8264.83    610.55 o 
   5  33   5    20367.67    22443.25   1072.69 o 
   1  35   5     4260.86     5114.70    347.75 o 
   3  35   5     2410.24     2130.25    407.17 o 
   1  37   5     5103.85     3526.39    640.73 o 
   2   0   6    53025.80    51998.21   2207.69 o 
   6   0   6    40026.37    38406.46   1050.76 o 
  10   0   6    13992.41    13822.43    771.55 o 
   0   2   6    78535.23    82960.43   2268.25 o 
   2   2   6   122866.77   122978.10   2313.58 o 
   4   2   6    11155.80    11252.87    354.28 o 
   6   2   6   185872.81   184647.95   3451.27 o 
   8   2   6     7556.07     7569.59    361.57 o 
  10   2   6    22470.90    22600.93    720.37 o 
  12   2   6     3647.45     3732.64    480.78 o 
   2   4   6     4787.80     4806.76    298.09 o 
   4   4   6     3236.87     3222.28    198.26 o 
   6   4   6     8539.67     8547.74    402.23 o 
   8   4   6    13188.52    12472.16    539.77 o 
  10   4   6    17975.06    18944.90    927.19 o 
  12   4   6     3612.41     3358.80    466.46 o 
   0   6   6    24222.30    22540.36    785.58 o 
   2   6   6   103436.72   106167.98   2406.85 o 
   4   6   6    82424.82    82618.95   3413.95 o 
   6   6   6       58.55      352.83    340.89 o 
   8   6   6    12952.08    11624.76    956.32 o 
  10   6   6    11515.06    11894.51    725.23 o 
  12   6   6     4583.10     5111.02    564.81 o 
   2   8   6      647.14      576.25    158.46 o 
   4   8   6     3043.52     3234.07    319.06 o 
   6   8   6    25959.16    26629.81   1487.71 o 
   8   8   6     7817.21     6820.74    749.11 o 
  10   8   6     5173.16     5740.29    725.71 o 
  12   8   6     1029.99     1311.53    354.74 o 
   0  10   6    36280.86    36953.06   1650.99 o 
   2  10   6    53876.36    53707.81   1351.73 o 
   4  10   6    19246.95    18617.60    872.29 o 
   6  10   6    21335.33    18056.38   1189.79 o 
   8  10   6    59289.76    54216.41   2549.54 o 
  10  10   6     5921.56     5418.56    483.12 o 
  12  10   6     2824.06     2574.23    381.48 o 
   2  12   6    31777.38    30531.81   1134.07 o 
   4  12   6    16326.50    13694.95   1005.97 o 
   6  12   6    11756.10    11153.05    936.74 o 
   8  12   6     3834.56     3450.00    604.44 o 
  10  12   6     5259.27     5221.39    483.46 o 
  12  12   6     3460.97     3629.57    415.84 o 
   0  14   6   156274.53   155349.64   5811.42 o 
   2  14   6      707.61      816.03    277.24 o 
   4  14   6    62778.29    63445.84   2841.26 o 
   6  14   6    23380.87    22037.29   1373.60 o 
   8  14   6    10849.71    11270.86    704.70 o 
  10  14   6       78.27      -93.46    228.61 o 
  12  14   6    31890.65    27839.17   1773.22 o 
   2  16   6     5154.93     5183.05    475.40 o 
   4  16   6    13285.68    12381.50    976.37 o 
   6  16   6     8009.76     6902.86    758.66 o 
   8  16   6     2337.24     2309.07    367.76 o 
  10  16   6        5.62      420.58    275.23 o 
   0  18   6    36733.91    39337.41   2029.13 o 
   2  18   6     6468.50     6570.20    548.06 o 
   4  18   6    10807.47    11543.59    954.41 o 
   6  18   6     8901.95     8351.42    840.30 o 
   8  18   6    31018.11    32990.12   3086.42 o 
  10  18   6     2097.30     2666.97    422.31 o 
   2  20   6     3231.79     3511.91    439.26 o 
   4  20   6     8588.32     8932.46    878.02 o 
   6  20   6     5602.68     5590.27    489.11 o 
   8  20   6     4890.32     5715.90    736.93 o 
  10  20   6     6084.26     6532.22    883.75 o 
   0  22   6    13488.88    14159.98   1128.20 o 
   2  22   6     3969.99     4104.92    465.58 o 
   4  22   6    34736.93    32899.10   1841.97 o 
   6  22   6       60.27       65.10    234.90 o 
   8  22   6    18334.51    17630.55   2329.44 o 
  10  22   6      657.60      704.21    333.70 o 
   2  24   6     3373.35     4066.19    472.40 o 
   4  24   6     1117.50     1322.51    490.81 o 
   6  24   6     1924.36     2041.13    359.28 o 
   8  24   6    17121.88    17901.53   1477.21 o 
   0  26   6    60063.52    59030.94   2871.81 o 
   2  26   6    19496.96    19077.09   1001.91 o 
   4  26   6     6574.55     6999.46    631.42 o 
   6  26   6    24809.31    25413.85   1235.38 o 
   8  26   6    12860.91    12805.00   1712.82 o 
   2  28   6     9028.62     9285.06    674.34 o 
   4  28   6     2058.53     2235.79    376.94 o 
   6  28   6    10491.92    10464.52    705.18 o 
   8  28   6     1012.71      639.46    344.16 o 
   0  30   6    24309.96    24815.53   1618.05 o 
   2  30   6    18357.17    17712.58    866.23 o 
   4  30   6     5959.40     5368.98    530.34 o 
   6  30   6    38781.63    39058.12   1514.16 o 
   2  32   6     6344.39     6662.46    422.55 o 
   4  32   6      532.41      623.61    309.71 o 
   6  32   6      142.95      275.14    320.36 o 
   0  34   6     1929.37     1567.00    342.31 o 
   2  34   6    15675.80    15578.73    853.55 o 
   4  34   6     4441.37     4441.65    519.31 o 
   1   1   7     8019.17     8563.83    351.91 o 
   3   1   7    67353.58    63675.59   1799.07 o 
   5   1   7    31344.87    31052.93   1127.84 o 
   7   1   7    26563.13    27867.89   1088.78 o 
   9   1   7     1010.55      583.22    393.89 o 
   1   3   7    33837.26    33651.88    781.56 o 
   3   3   7    30111.51    29222.52   1026.62 o 
   5   3   7    13039.77    12712.75    665.66 o 
   7   3   7    13171.44    13742.85    720.12 o 
   9   3   7     5279.47     5489.15    712.34 o 
  11   3   7     5981.70     5688.24    772.98 o 
   1   5   7    59470.76    60823.67   1446.14 o 
   3   5   7    37212.43    34887.46   1146.15 o 
   5   5   7    68801.59    70228.86   2856.06 o 
   7   5   7    16382.35    17888.47    839.43 o 
   9   5   7    28691.18    26894.31   1599.43 o 
  11   5   7     1334.72     1408.93    480.31 o 
   1   7   7    36243.63    37423.57   1010.79 o 
   3   7   7    31352.92    30321.83   1048.23 o 
   5   7   7     9169.60     9303.43    548.75 o 
   7   7   7    19880.15    20346.94    906.79 o 
   9   7   7    30645.91    30268.87   1739.32 o 
  11   7   7     2210.00     1981.38    549.54 o 
   1   9   7    12153.02    12830.96    684.46 o 
   3   9   7    78884.45    76748.34   3216.05 o 
   5   9   7    13432.07    12690.41    985.92 o 
   7   9   7     3725.10     4386.26    648.84 o 
   9   9   7     3767.53     4243.03    668.90 o 
  11   9   7     7050.12     6644.82    474.66 o 
   1  11   7    49842.47    48240.71   1631.12 o 
   3  11   7    14271.34    14298.91   1038.44 o 
   5  11   7     8311.11     8299.85    804.49 o 
   7  11   7     8382.86     8884.72    871.33 o 
   9  11   7    15139.22    16476.03   1342.57 o 
  11  11   7     5275.74     5320.14    785.39 o 
   1  13   7    16015.51    16283.37    810.84 o 
   3  13   7     5558.73     6143.25    771.55 o 
   5  13   7     2587.97     2818.82    552.40 o 
   7  13   7    12013.15    11420.89    992.12 o 
   9  13   7    14980.51    16083.79   2422.54 o 
  11  13   7     1282.12     1231.32    505.13 o 
   1  15   7    14747.61    15694.48    792.49 o 
   3  15   7    11396.98    10565.79    951.06 o 
   5  15   7     7660.22     8291.26    844.60 o 
   7  15   7      530.93      296.97    366.68 o 
   9  15   7    18255.01    18973.35   1464.08 o 
  11  15   7       99.63      194.80    429.70 o 
   1  17   7    26005.37    26111.21   1088.60 o 
   3  17   7    20154.35    19691.14   1319.65 o 
   5  17   7      616.00      668.90    402.01 o 
   7  17   7      155.88      223.44    367.63 o 
   9  17   7    11403.30    13812.92   1452.86 o 
   1  19   7     4213.98     4553.02    581.76 o 
   3  19   7    46164.99    45657.31   2220.58 o 
   5  19   7    18498.35    16868.51   1232.28 o 
   7  19   7     2050.19     2046.32    537.60 o 
   9  19   7    11070.73    12732.33    779.35 o 
   1  21   7    34153.76    31594.77   1288.00 o 
   3  21   7     4192.57     4027.70    668.90 o 
   5  21   7     3893.22     3696.83    666.51 o 
   7  21   7    15470.52    15314.69   1143.95 o 
   9  21   7     9497.03     9870.07   1586.78 o 
   1  23   7    14477.14    13712.70    796.24 o 
   3  23   7    33685.27    33547.47   1900.70 o 
   5  23   7     9359.00     8785.41    952.02 o 
   7  23   7    13029.98    12827.85   1354.98 o 
   9  23   7     7664.85     8248.24    722.61 o 
   1  25   7     9440.81     9395.12    667.73 o 
   3  25   7     8916.36     9460.99    978.28 o 
   5  25   7    13311.39    13430.56    779.96 o 
   7  25   7     3412.72     3956.69    495.29 o 
   1  27   7     5053.22     5109.04    546.52 o 
   3  27   7    17504.83    17461.01   1353.55 o 
   5  27   7     9598.67     9870.22    692.47 o 
   7  27   7     2723.58     2307.92    431.12 o 
   1  29   7     2937.97     2805.74    465.60 o 
   3  29   7     3405.11     3928.63    535.69 o 
   5  29   7     2695.43     2444.66    436.87 o 
   1  31   7     8896.91     9225.04    727.48 o 
   3  31   7     5450.91     5661.58    558.47 o 
   5  31   7      951.65     1424.73    399.99 o 
   1  33   7     7672.73     8135.24    435.71 o 
   3  33   7      998.75     1722.16    397.17 o 
   0   0   8    55655.51    57833.04   2448.80 o 
   4   0   8    11649.28    10893.80    892.34 o 
   8   0   8     1446.06     1374.08    466.46 o 
   2   2   8     1404.85     1487.37    284.09 o 
   4   2   8    14448.15    13754.51    678.77 o 
   6   2   8     2607.77     2765.23    371.19 o 
   8   2   8     5121.62     5265.89    506.05 o 
  10   2   8     4640.07     4772.42    508.52 o 
   0   4   8    57324.56    58632.23   1798.22 o 
   2   4   8    31238.57    30635.48    894.47 o 
   4   4   8    54017.85    51777.43   1654.40 o 
   6   4   8     2392.78     2750.50    368.65 o 
   8   4   8    11625.14    11988.89    723.13 o 
  10   4   8     8274.31     8403.89    642.44 o 
   2   6   8     9457.57     9661.25    465.19 o 
   4   6   8     8687.00     8133.22    529.47 o 
   6   6   8    19763.72    20120.16    868.46 o 
   8   6   8    13054.03    14227.71    778.16 o 
  10   6   8     6540.49     7247.57    864.17 o 
   0   8   8    54651.63    57327.90   2495.59 o 
   2   8   8    35375.21    36187.09   1322.67 o 
   4   8   8    78402.28    78160.13   3270.00 o 
   6   8   8    23718.91    22223.50   1390.79 o 
  10   8   8    10522.65    10593.49   1043.69 o 
   2  10   8     7391.17     7820.66    582.64 o 
   4  10   8     9838.33     9979.02    916.21 o 
   6  10   8     6962.84     6286.00    757.22 o 
   8  10   8     1926.67     1826.22    530.44 o 
  10  10   8     2130.44     2286.47    589.16 o 
   0  12   8     4765.65     5232.77    718.55 o 
   2  12   8     6962.65     6862.04    573.84 o 
   6  12   8    45296.93    41850.66   2162.34 o 
   8  12   8     8454.86     7669.63    871.33 o 
  10  12   8     4092.43     3159.71    657.92 o 
   2  14   8     3274.48     3878.92    463.34 o 
   4  14   8     5455.03     5111.02    731.44 o 
   6  14   8     1837.75     2137.03    542.37 o 
   8  14   8      147.44      -74.00    341.85 o 
  10  14   8    28269.43    32966.07   6476.74 o 
   0  16   8     3972.20     4545.73    693.25 o 
   2  16   8     5357.30     5855.71    550.62 o 
   4  16   8     8146.52     8147.55    881.36 o 
   6  16   8    33817.05    31448.15   1825.26 o 
   8  16   8      535.01      275.48    393.41 o 
  10  16   8     4069.18     4386.87    541.18 o 
   2  18   8    12560.04    12239.25    759.55 o 
   4  18   8    11184.09    10444.52   1002.15 o 
   6  18   8     4684.11     4258.78    703.27 o 
   8  18   8       86.04       90.71    366.68 o 
   0  20   8     6840.29     7018.40    843.16 o 
   2  20   8    57284.76    56051.56   1901.97 o 
   4  20   8    10077.05     9926.50    992.60 o 
   6  20   8    14767.37    13275.28   1158.27 o 
   8  20   8    14992.62    17000.29   3045.84 o 
   2  22   8     5828.38     6327.61    590.05 o 
   4  22   8      632.65      656.01    468.85 o 
   6  22   8     7047.48     6279.80    874.67 o 
   8  22   8     3087.78     4095.97    623.78 o 
   0  24   8    14228.28    13760.84   1195.52 o 
   2  24   8    37213.75    37734.55   1529.72 o 
   4  24   8    15490.41    14631.69   1237.05 o 
   6  24   8     7795.62     7269.53    949.15 o 
   8  24   8     1358.40     1044.41    383.11 o 
   2  26   8     3040.33     3158.95    550.97 o 
   4  26   8     5569.27     6799.73    910.96 o 
   6  26   8     1550.06     2442.36    559.56 o 
   0  28   8    12839.46    12624.52   1161.62 o 
   2  28   8     5907.40     5278.03    590.58 o 
   4  28   8     4127.20     4778.24    815.47 o 
   6  28   8     6912.80     7300.85    675.96 o 
   2  30   8     1059.40      586.78    504.18 o 
   4  30   8     3943.29     3816.56    527.23 o 
   0  32   8     4436.01     3834.81    759.13 o 
   2  32   8     5449.14     5354.38    583.24 o 
   1   1   9    21674.19    22265.99    650.49 o 
   3   1   9    39005.64    38744.24   1349.50 o 
   5   1   9    22963.45    23027.94    950.67 o 
   7   1   9    19778.31    21601.74    975.84 o 
   9   1   9     7199.14     7658.86    623.98 o 
  11   1   9     6789.09     6719.21    654.72 o 
   1   3   9     7710.53     8050.70    441.98 o 
   3   3   9     5159.51     5499.79    570.78 o 
   5   3   9    14057.32    14071.95    743.69 o 
   7   3   9     2223.99     2451.47    389.21 o 
   9   3   9     4415.20     4183.13    504.33 o 
   1   5   9     4636.73     4728.96    449.00 o 
   3   5   9    20259.71    19919.84   1325.38 o 
   5   5   9    13439.87    13744.13   1037.48 o 
   7   5   9    30783.69    30338.10   1756.03 o 
   9   5   9     3658.16     3706.86    684.65 o 
   1   7   9    19370.76    19076.35    870.56 o 
   3   7   9    20064.22    19048.03   1280.02 o 
   5   7   9     4527.97     4543.82    686.56 o 
   7   7   9     2286.12     2899.51    608.74 o 
   9   7   9     3673.12     3842.93    703.75 o 
   1   9   9     5071.22     4640.42    476.10 o 
   3   9   9     9287.63     9926.02    910.00 o 
   5   9   9     2307.94     2007.64    529.96 o 
   7   9   9    13003.13    13432.36   1121.03 o 
   9   9   9     5447.18     5602.78    806.88 o 
   1  11   9    66450.84    65469.56   2098.83 o 
   3  11   9    16760.02    16560.08   1221.30 o 
   5  11   9    10661.81    10625.95   1011.22 o 
   7  11   9     2358.14     2308.91    582.00 o 
   9  11   9    26865.60    24812.67   1654.34 o 
   1  13   9    13274.76    13186.72    759.94 o 
   3  13   9     9192.38     9367.41    927.67 o 
   5  13   9    16164.15    15474.85   1228.46 o 
   7  13   9     8446.90     7603.26    893.29 o 
   9  13   9      729.96      583.91    460.25 o 
   1  15   9     7571.43     7953.58    623.87 o 
   3  15   9    19655.90    19116.30   1356.41 o 
   5  15   9    27831.77    27905.05   1738.37 o 
   7  15   9     5393.58     5337.33    804.49 o 
   9  15   9     3201.85     2734.79    668.90 o 
   1  17   9    66514.34    63734.44   2108.20 o 
   3  17   9     6661.56     6600.64    845.55 o 
   5  17   9     3806.58     2955.84    665.08 o 
   7  17   9     9054.09     8376.72    950.11 o 
   9  17   9    14682.78    14891.42   1306.76 o 
   1  19   9     2500.91     2096.77    412.52 o 
   3  19   9     8617.46     9426.14    989.74 o 
   5  19   9      687.71     1360.71    533.30 o 
   7  19   9    11565.32    10170.47   1063.74 o 
   1  21   9     8195.15     7944.68    649.36 o 
   3  21   9    23608.73    23209.41   1602.30 o 
   5  21   9     3636.81     2852.72    689.90 o 
   7  21   9     5231.48     5534.51    880.40 o 
   1  23   9      452.86      589.71    334.34 o 
   3  23   9    13714.71    13454.79   1208.88 o 
   5  23   9     3471.36     2550.02    661.73 o 
   7  23   9    14928.76    15570.82   1374.56 o 
   1  25   9    10230.85     8877.00    725.03 o 
   3  25   9     3901.71     3550.26    726.67 o 
   5  25   9     3201.41     2871.34    716.16 o 
   1  27   9     9200.69     9242.65    750.55 o 
   3  27   9     5915.53     5971.85    922.90 o 
   1  29   9     7136.54     7711.22    731.24 o 
   3  29   9     7419.18     8020.07   1030.32 o 
   2   0  10    24107.96    22567.73   1362.14 o 
   6   0  10    12782.52    12965.89   1072.81 o 
   0   2  10    21192.88    21528.14    916.89 o 
   2   2  10    23275.43    23271.35    962.72 o 
   4   2  10     3584.23     3653.74    425.22 o 
   6   2  10    40266.93    40623.16   2098.84 o 
   8   2  10     2790.54     3133.45    656.01 o 
   2   4  10     5570.28     6408.23    743.85 o 
   4   4  10     6297.22     6006.70    761.52 o 
   6   4  10     5251.30     5430.90    759.13 o 
   8   4  10    10422.88     9792.34   1012.65 o 
   0   6  10     3519.63     4214.86    646.46 o 
   2   6  10    22972.82    22661.79   1403.68 o 
   4   6  10      229.59       92.15    366.68 o 
   6   6  10     5137.98     5403.69    772.98 o 
   8   6  10     9652.67     8892.36    973.50 o 
   2   8  10    36425.80    34838.59   1359.98 o 
   4   8  10      230.28      148.96    387.68 o 
   6   8  10      269.71      351.87    420.63 o 
   8   8  10     3949.46     4071.63    724.28 o 
   0  10  10     6589.77     6581.54    813.08 o 
   2  10  10     2219.98     2236.91    400.35 o 
   4  10  10    39150.47    40874.29   2202.44 o 
   6  10  10     1388.08      880.88    492.24 o 
   8  10  10     4449.56     3231.33    698.02 o 
   2  12  10      872.83      689.88    313.57 o 
   4  12  10     4536.29     3640.50    704.23 o 
   6  12  10      559.88      661.73    467.89 o 
   8  12  10     4624.99     4381.49    779.19 o 
   0  14  10   155590.55   153117.11   6119.85 o 
   2  14  10     1364.21     1199.28    352.62 o 
   4  14  10    20436.22    20302.27   1451.42 o 
   6  14  10     6152.95     7281.95    938.65 o 
   8  14  10    31037.25    29672.07   1898.31 o 
   2  16  10      390.56      127.63    286.25 o 
   4  16  10     5494.97     5714.50    843.16 o 
   6  16  10     2129.24     2361.43    652.66 o 
   8  16  10      364.95     -204.35    431.13 o 
   0  18  10    25793.47    25550.31   1685.85 o 
   2  18  10     3116.47     2840.50    459.28 o 
   4  18  10    35030.45    33424.77   2005.26 o 
   6  18  10    11910.06    13764.18   1272.86 o 
   2  20  10     5515.28     5707.10    602.91 o 
   4  20  10     1351.55     1493.92    577.70 o 
   6  20  10     3498.80     3297.21    754.84 o 
   0  22  10     4803.79     3789.46    754.36 o 
   2  22  10     3967.50     3850.18    531.16 o 
   4  22  10     1306.60     1132.49    564.81 o 
   2  24  10     2338.33     2318.12    464.05 o 
   4  24  10      359.28      296.97    509.91 o 
   0  26  10       66.72      200.05    487.47 o 
   2  26  10    10797.11    10416.35   1168.30 o 
   1   1  11    11096.66    11270.50    668.60 o 
   3   1  11     8916.71     8688.01    877.06 o 
   5   1  11    13338.23    13369.33   1128.67 o 
   1   3  11     5998.94     5631.77    591.55 o 
   3   3  11    10828.56    10246.38    967.78 o 
   5   3  11     2892.50     3183.58    654.10 o 
   7   3  11     3677.12     3670.10    725.71 o 
   1   5  11    10253.52    10008.51    689.20 o 
   3   5  11    24439.80    26602.12   1608.50 o 
   5   5  11     6236.40     6029.62    838.87 o 
   7   5  11    19850.31    21340.23   1540.71 o 
   1   7  11     9168.05     9302.75    681.61 o 
   3   7  11    17560.91    17667.74   1313.44 o 
   5   7  11     8401.45     7965.64    945.81 o 
   7   7  11      145.38      267.37    472.19 o 
   1   9  11     2288.02     2315.28    422.61 o 
   3   9  11     2775.71     2153.74    590.60 o 
   5   9  11     1134.61     1479.12    553.36 o 
   7   9  11     2438.15     2071.14    654.10 o 
   1  11  11    61822.10    62005.37   2146.81 o 
   3  11  11     6920.29     6923.39    876.11 o 
   5  11  11     7756.08     8097.42    968.73 o 
   7  11  11     2724.27     2594.90    714.25 o 
   1  13  11     5955.55     6258.47    618.42 o 
   3  13  11     2190.56     1990.46    583.91 o 
   5  13  11    13731.00    14580.13   1274.77 o 
   7  13  11     1555.44     1462.88    631.66 o 
   1  15  11     5643.17     6563.86    635.41 o 
   3  15  11     6927.31     7486.77    937.22 o 
   5  15  11    15307.35    15494.91   1324.42 o 
   1  17  11    29541.07    30049.70   1341.29 o 
   3  17  11      205.65      211.03    467.89 o 
   5  17  11      573.07      462.16    520.89 o 
   1  19  11     2788.36     2683.23    499.96 o 
   3  19  11     3126.19     3104.33    729.53 o 
   5  19  11     1219.52      515.16    547.15 o 
   1  21  11     5389.89     5092.01    626.14 o 
   3  21  11    12760.60    11395.59   1203.63 o 
   1  23  11      866.39      517.54    392.86 o 
   0   4  12    12761.89    12470.79   1068.52 o 
   2   4  12    22098.58    22759.66   1515.40 o 
   4   4  12    21373.55    21258.11   1502.51 o 
   6   4  12     7831.95     8081.66    999.76 o 
   2   6  12     3208.72     3838.16    708.05 o 
   4   6  12     1988.30     2060.64    610.65 o 
   6   6  12     1660.47     1359.28    591.07 o 
   0   8  12    18864.28    16729.09   1327.77 o 
   2   8  12    10640.66    10629.77   1061.83 o 
   4   8  12    16986.91    17674.43   1393.65 o 
   6   8  12     3664.80     3825.27    785.87 o 
   2  10  12     3043.56     3321.09    709.96 o 
   4  10  12     2539.46     2325.14    645.50 o 
   0  12  12    11402.95    11571.76   1133.45 o 
   2  12  12     2264.62     1713.06    595.85 o 
   4  12  12    16919.66    16615.46   1382.19 o 
   2  14  12      878.79      859.87    545.24 o 
   4  14  12      332.56      527.57    520.89 o 
   0  16  12      184.46      137.98    446.41 o 
   2  16  12     3050.03     3263.32    751.49 o 
   1   5  13     7713.25     7899.76    945.34 o 
   1   7  13    12470.38    11874.46   1137.27 o 
   3   7  13     6361.36     7807.61   1000.72 o 
   1   9  13     4156.19     3970.89    775.84 o 
   1  11  13     6513.07     7086.15    679.12 o 
                                                 
